# Supplementary material for: Simple IHC reveals complex MMR alternations than PCR assays: Validation by LCM and next‐generation sequencing
Source: Cancer Med. 2022 May 21;11(23):4479–90. doi: 10.1002/cam4.4832 (PMC9741978; doi:10.1002/cam4.4832)
Supplement: Supplementary file 1 — Table S1 [file CAM4-11-4479-s003.xlsx]

## Sheet: Table S1.
Table S1. Patients characteristics and results of IHC in 319 cases (Validation cohort)
				MSI-PCR			MMR-IHC
Case.	Age	Gender	Cancer Type	MSI status	Number of positive marker		MMR status	MLH1	MSH2	MSH6	PMS2
1	83	M	Colorectal	MSS	0		pMMR	(＋)	(＋)	(＋)	(＋)
2	89	F	Colorectal	MSS	0		pMMR	(＋)	(＋)	(＋)	(＋)
3	85	M	Colorectal	MSS	0		pMMR	(＋)	(＋)	(＋)	(＋)
4	84	M	Colorectal	MSS	0		pMMR	(＋)	(＋)	(＋)	(＋)
5	82	M	Colorectal	MSS	0		pMMR	(＋)	(＋)	(＋)	(＋)
6	81	M	Colorectal	MSS	0		pMMR	(＋)	(＋)	(＋)	(＋)
7	81	M	Colorectal	MSS	0		pMMR	(＋)	(＋)	(＋)	(＋)
8	65	F	Colorectal	MSI-H	5		dMMR	(-)	(＋)	(＋)	(-)
9	65	F	Colorectal	MSI-H	5		dMMR	(-)	(＋)	(＋)	(-)
10	56	F	Colorectal	MSI-H	5		dMMR	(-)	(＋)	(＋)	(-)
11	51	F	Colorectal	MSI-H	3		dMMR	(＋)	(＋)	(-)	(＋)
12	56	M	Colorectal	MSS	0		pMMR	(＋)	(＋)	(＋)	(＋)
13	58	M	Colorectal	MSI-H	5		dMMR	(-)	(＋)	(＋)	(-)
14	61	F	Colorectal	MSS	0		pMMR	(＋)	(＋)	(＋)	(＋)
15	79	F	Colorectal	MSI-H	5		dMMR	(-)	(＋)	(＋)	(-)
16	65.3142	M	Gastric	MSS	0		pMMR	(＋)	(＋)	(＋)	(＋)
17	83	M	Gastric	MSS	0		pMMR	(＋)	(＋)	(＋)	(＋)
18	83	M	Gastric	MSS	0		pMMR	(＋)	(＋)	(＋)	(＋)
19	56	F	Gastric	MSS	0		pMMR	(＋)	(＋)	(＋)	(＋)
20	81	M	Gastric	MSS	0		pMMR	(＋)	(＋)	(＋)	(＋)
21	81	M	Gastric	MSS	0		pMMR	(＋)	(＋)	(＋)	(＋)
22	78	M	Gastric	MSS	0		pMMR	(＋)	(＋)	(＋)	(＋)
23	71	F	Gastric	MSI-H	5		dMMR	(-)	(＋)	(＋)	(-)
24	68	F	Gastric	MSS	0		pMMR	(＋)	(＋)	(＋)	(＋)
25	76	M	Gastric	MSS	0		pMMR	(＋)	(＋)	(＋)	(＋)
26	64	M	Gastric	MSS	0		pMMR	(＋)	(＋)	(＋)	(＋)
27	71	M	Gastric	MSS	0		pMMR	(＋)	(＋)	(＋)	(＋)
28	72	M	Gastric	MSS	0		pMMR	(＋)	(＋)	(＋)	(＋)
29	68	M	Gastric	MSS	0		pMMR	(＋)	(＋)	(＋)	(＋)
30	78	M	Gastric	MSS	0		pMMR	(＋)	(＋)	(＋)	(＋)
31	78	M	Gastric	MSS	0		pMMR	(＋)	(＋)	(＋)	(＋)
32	81	M	Gastric	MSS	0		pMMR	(＋)	(＋)	(＋)	(＋)
33	81	M	Gastric	MSI-H	4		dMMR	(-)	(＋)	(＋)	(-)
34	64	F	Gastric	MSS	0		pMMR	(＋)	(＋)	(＋)	(＋)
35	57	M	Gastric	MSS	0		pMMR	(＋)	(＋)	(＋)	(＋)
36	85	M	Gastric	MSI-H	5		dMMR	(-)	(＋)	(＋)	(-)
37	80	M	Gastric	MSS	0		pMMR	(＋)	(＋)	(＋)	(＋)
38	80	M	Gastric	MSS	0		pMMR	(＋)	(＋)	(＋)	(＋)
39	80	M	Gastric	MSS	0		pMMR	(＋)	(＋)	(＋)	(＋)
40	86	M	Gastric	MSI-H	5		dMMR	(-)	(＋)	(＋)	(-)
41	87	M	Gastric	MSI-H	5		dMMR	(-)	(＋)	(＋)	(-)
42	88	M	Gastric	MSI-H	5		dMMR	(-)	(＋)	(＋)	(-)
43	88	M	Gastric	MSI-H	3		dMMR	(-)	(＋)	(＋)	(-)
44	88	M	Gastric	MSI-H	3		dMMR	(-)	(＋)	(＋)	(-)
45	88	M	Gastric	MSI-H	4		dMMR	(-)	(＋)	(＋)	(-)
46	88	M	Gastric	MSI-H	4		dMMR	(-)	(＋)	(＋)	(-)
47	80	M	Gastric	MSS	0		pMMR	(＋)	(＋)	(＋)	(＋)
48	66	M	Gastric	MSS	0		pMMR	(＋)	(＋)	(＋)	(＋)
49	66	M	Gastric	MSS	0		pMMR	(＋)	(＋)	(＋)	(＋)
50	66	M	Gastric	MSS	0		pMMR	(＋)	(＋)	(＋)	(＋)
51	84	F	Gastric	MSS	0		pMMR	(＋)	(＋)	(＋)	(＋)
52	64	M	Gastric	MSS	0		pMMR	(＋)	(＋)	(＋)	(＋)
53	28	F	Gastric	MSS	0		pMMR	(＋)	(＋)	(＋)	(＋)
54	66	F	Gastric	MSS	0		pMMR	(＋)	(＋)	(＋)	(＋)
55	67	F	Gastric	MSS	0		pMMR	(＋)	(＋)	(＋)	(＋)
56	66	M	Gastric	MSS	0		pMMR	(＋)	(＋)	(＋)	(＋)
57	57	M	Colorectal	MSS	0		pMMR	(＋)	(＋)	(＋)	(＋)
58	76	M	Gastric	MSI-H	5		dMMR	(-)	(＋)	(＋)	(-)
59	61	F	Breast	MSS	0		pMMR	(＋)	(＋)	(＋)	(＋)
60	49	F	Breast	MSS	0		pMMR	(＋)	(＋)	(＋)	(＋)
61	74	F	Pancreas	MSS	0		pMMR	(＋)	(＋)	(＋)	(＋)
62	60	F	Ovary	MSS	0		pMMR	(＋)	(＋)	(＋)	(＋)
63	68	F	Ovary	MSS	0		pMMR	(＋)	(＋)	(＋)	(＋)
64	59	M	Pancreas	MSS	0		pMMR	(＋)	(＋)	(＋)	(＋)
65	71	M	Colorectal	MSS	0		pMMR	(＋)	(＋)	(＋)	(＋)
66	43	F	Breast	MSS	0		pMMR	(＋)	(＋)	(＋)	(＋)
67	53	F	Breast	MSS	0		pMMR	(＋)	(＋)	(＋)	(＋)
68	59	F	Breast	MSS	0		pMMR	(＋)	(＋)	(＋)	(＋)
69	65	M	Colorectal	MSS	0		pMMR	(＋)	(＋)	(＋)	(＋)
70	56	F	Ovary	MSS	0		pMMR	(＋)	(＋)	(＋)	(＋)
71	60	F	Breast	MSS	0		pMMR	(＋)	(＋)	(＋)	(＋)
72	41	M	Other	MSS	0		pMMR	(＋)	(＋)	(＋)	(＋)
73	70	M	Lung	MSS	0		pMMR	(＋)	(＋)	(＋)	(＋)
74	75	M	Gastric	MSI-H	5		dMMR	(-)	(＋)	(＋)	(-)
75	75	M	Lung	MSS	0		pMMR	(＋)	(＋)	(＋)	(＋)
76	67	M	Lung	MSS	0		pMMR	(＋)	(＋)	(＋)	(＋)
77	32	F	Breast	MSS	0		pMMR	(＋)	(＋)	(＋)	(＋)
78	51	M	Lung	MSS	0		pMMR	(＋)	(＋)	(＋)	(＋)
79	66	M	Lung	MSS	0		pMMR	(＋)	(＋)	(＋)	(＋)
80	28	M	Other	MSS	0		pMMR	(＋)	(＋)	(＋)	(＋)
81	71	M	Other	MSS	0		pMMR	(＋)	(＋)	(＋)	(＋)
82	67	F	Lung	MSS	0		pMMR	(＋)	(＋)	(＋)	(＋)
83	81	F	Lung	MSS	0		pMMR	(＋)	(＋)	(＋)	(＋)
84	79	M	Prostate	MSS	0		pMMR	(＋)	(＋)	(＋)	(＋)
85	68	M	Lung	MSS	0		pMMR	(＋)	(＋)	(＋)	(＋)
86	72	M	Other	MSS	0		pMMR	(＋)	(＋)	(＋)	(＋)
87	81	M	Bile duct	MSS	0		pMMR	(＋)	(＋)	(＋)	(＋)
88	49	M	Colorectal	MSS	0		pMMR	(＋)	(＋)	(＋)	(＋)
89	68	F	Lung	MSS	0		pMMR	(＋)	(＋)	(＋)	(＋)
90	76	F	Lung	MSS	0		pMMR	(＋)	(＋)	(＋)	(＋)
91	70	F	Lung	MSS	0		pMMR	(＋)	(＋)	(＋)	(＋)
92	34	M	Esophagus	MSS	0		pMMR	(＋)	(＋)	(＋)	(＋)
93	82	M	Gastric	MSS	0		pMMR	(＋)	(＋)	(＋)	(＋)
94	83	M	Gastric	MSS	0		pMMR	(＋)	(＋)	(＋)	(＋)
95	84	M	Gastric	MSS	0		pMMR	(＋)	(＋)	(＋)	(＋)
96	75	F	Colorectal	MSS	0		pMMR	(＋)	(＋)	(＋)	(＋)
97	77	M	Gastric	MSS	0		pMMR	(＋)	(＋)	(＋)	(＋)
98	79	M	Gastric	MSS	0		pMMR	(＋)	(＋)	(＋)	(＋)
99	60	F	Lung	MSS	0		pMMR	(＋)	(＋)	(＋)	(＋)
100	63	M	Lung	MSI-H	2		dMMR	(-)	(＋)	(＋)	(-)
101	78	M	Lung	MSS	0		pMMR	(＋)	(＋)	(＋)	(＋)
102	67	M	Lung	MSS	0		pMMR	(＋)	(＋)	(＋)	(＋)
103	80	M	Lung	MSS	0		pMMR	(＋)	(＋)	(＋)	(＋)
104	62	M	Gastric	MSS	0		pMMR	(＋)	(＋)	(＋)	(＋)
105	67	M	Gastric	MSS	0		pMMR	(＋)	(＋)	(＋)	(＋)
106	44	M	Colorectal	MSS	0		pMMR	(＋)	(＋)	(＋)	(＋)
107	69	F	Ovary	MSS	0		pMMR	(＋)	(＋)	(＋)	(＋)
108	76	M	Lung	MSS	0		pMMR	(＋)	(＋)	(＋)	(＋)
109	53	F	Colorectal	MSI-H	5		dMMR	(＋)	(-)	(-)	(＋)
110	66	M	Gastric	MSI-H	5		p/dMMR	(-)	(＋)	(＋)	(-)
111	84	M	Bile duct	MSS	0		pMMR	(＋)	(＋)	(＋)	(＋)
112	51	F	Ovary	MSS	0		pMMR	(＋)	(＋)	(＋)	(＋)
113	65	F	Colorectal	MSS	0		pMMR	(＋)	(＋)	(＋)	(＋)
114	75	F	Liver	MSS	0		pMMR	(＋)	(＋)	(＋)	(＋)
115	42	F	Cervix	MSS	0		pMMR	(＋)	(＋)	(＋)	(＋)
116	65	F	Gastric	MSS	0		pMMR	(＋)	(＋)	(＋)	(＋)
117	58	F	Breast	MSS	0		pMMR	(＋)	(＋)	(＋)	(＋)
118	58	F	Breast	MSS	0		pMMR	(＋)	(＋)	(＋)	(＋)
119	51	F	Breast	MSS	0		pMMR	(＋)	(＋)	(＋)	(＋)
120	73	M	Esophagus	MSS	0		pMMR	(＋)	(＋)	(＋)	(＋)
121	67	M	Esophagus	MSS	0		pMMR	(＋)	(＋)	(＋)	(＋)
122	76	F	Esophagus	MSS	0		pMMR	(＋)	(＋)	(＋)	(＋)
123	64	M	Esophagus	MSS	0		pMMR	(＋)	(＋)	(＋)	(＋)
124	74	M	Gastric	MSS	0		pMMR	(＋)	(＋)	(＋)	(＋)
125	50	M	Esophagus	MSS	0		pMMR	(＋)	(＋)	(＋)	(＋)
126	68	M	Esophagus	MSS	0		pMMR	(＋)	(＋)	(＋)	(＋)
127	73	M	Gastric	MSS	0		pMMR	(＋)	(＋)	(＋)	(＋)
128	74	F	Esophagus	MSS	0		pMMR	(＋)	(＋)	(＋)	(＋)
129	68	M	Colorectal	MSS	0		pMMR	(＋)	(＋)	(＋)	(＋)
130	34	M	Other	MSS	0		pMMR	(＋)	(＋)	(＋)	(＋)
131	46	F	Colorectal	MSS	0		pMMR	(＋)	(＋)	(＋)	(＋)
132	67	F	Colorectal	MSS	0		pMMR	(＋)	(＋)	(＋)	(＋)
133	75	M	Gastric	MSS	0		pMMR	(＋)	(＋)	(＋)	(＋)
134	65	M	Esophagus	MSS	0		pMMR	(＋)	(＋)	(＋)	(＋)
135	77	F	Other	MSS	0		pMMR	(＋)	(＋)	(＋)	(＋)
136	49	F	Pancreas	MSS	0		pMMR	(＋)	(＋)	(＋)	(＋)
137	71	M	Pancreas	MSS	0		pMMR	(＋)	(＋)	(＋)	(＋)
138	86	M	Esophagus	MSS	0		pMMR	(＋)	(＋)	(＋)	(＋)
139	69	M	Liver	MSS	0		pMMR	(＋)	(＋)	(＋)	(＋)
140	51	F	Colorectal	MSS	0		pMMR	(＋)	(＋)	(＋)	(＋)
141	73	M	Gastric	MSS	0		pMMR	(＋)	(＋)	(＋)	(＋)
142	82	M	Esophagus	MSS	0		pMMR	(＋)	(＋)	(＋)	(＋)
143	72	F	Colorectal	MSS	0		pMMR	(＋)	(＋)	(＋)	(＋)
144	70	M	Colorectal	MSS	0		pMMR	(＋)	(＋)	(＋)	(＋)
145	83	M	Colorectal	MSS	0		pMMR	(＋)	(＋)	(＋)	(＋)
146	83	M	Small intestine	MSS	0		pMMR	(＋)	(＋)	(＋)	(＋)
147	61	M	Pancreas	MSS	0		pMMR	(＋)	(＋)	(＋)	(＋)
148	84	M	Pancreas	MSS	0		pMMR	(＋)	(＋)	(＋)	(＋)
149	77	M	Gastric	MSS	0		pMMR	(＋)	(＋)	(＋)	(＋)
150	73	F	Gastric	MSS	0		pMMR	(＋)	(＋)	(＋)	(＋)
151	62	F	Cervix	MSS	0		pMMR	(＋)	(＋)	(＋)	(＋)
152	48	F	Endometrium	MSI-H	3		dMMR	(＋)	(＋)	(-)	(＋)
153	60	F	Gastric	MSS	0		pMMR	(＋)	(＋)	(＋)	(＋)
154	76	M	Gastric	MSI-H	5		dMMR	(-)	(＋)	(＋)	(-)
155	72	F	Colorectal	MSI-H	5		dMMR	(-)	(＋)	(＋)	(-)
156	29	F	Breast	MSS	0		pMMR	(＋)	(＋)	(＋)	(＋)
157	70	F	Breast	MSS	0		pMMR	(＋)	(＋)	(＋)	(＋)
158	43	F	Breast	MSS	0		pMMR	(＋)	(＋)	(＋)	(＋)
159	74	M	Bladder	MSI-H	5		dMMR	(-)	(＋)	(＋)	(-)
160	74	M	Gastric	MSS	0		pMMR	(＋)	(＋)	(＋)	(＋)
161	61	M	Esophagus	MSS	0		pMMR	(＋)	(＋)	(＋)	(＋)
162	75	F	Breast	MSS	0		pMMR	(＋)	(＋)	(＋)	(＋)
163	69	M	Liver	MSS	0		pMMR	(＋)	(＋)	(＋)	(＋)
164	51	F	Breast	MSS	0		pMMR	(＋)	(＋)	(＋)	(＋)
165	51	F	Breast	MSS	0		pMMR	(＋)	(＋)	(＋)	(＋)
166	47	F	Breast	MSS	0		pMMR	(＋)	(＋)	(＋)	(＋)
167	60	F	Breast	MSS	0		pMMR	(＋)	(＋)	(＋)	(＋)
168	62	F	Breast	MSS	0		pMMR	(＋)	(＋)	(＋)	(＋)
169	65	F	Gastric	MSI-H	4		p/dMMR	(-)	(＋)	(＋)	(-)
170	66	F	Endometrium	MSI-H	5		dMMR	(-)	(＋)	(＋)	(-)
171	71	F	Endometrium	MSS	0		pMMR	(＋)	(＋)	(＋)	(＋)
172	63	M	Colorectal	MSS	0		pMMR	(＋)	(＋)	(＋)	(＋)
173	52	F	Breast	MSS	0		pMMR	(＋)	(＋)	(＋)	(＋)
174	54	F	Breast	MSS	0		pMMR	(＋)	(＋)	(＋)	(＋)
175	64	F	Breast	MSI-H	3		pMMR	(＋)	(＋)	(＋)	(＋)
176	61	F	Breast	MSS	0		pMMR	(＋)	(＋)	(＋)	(＋)
177	49	M	Esophagus	MSS	0		pMMR	(＋)	(＋)	(＋)	(＋)
178	46	F	Other	MSS	0		pMMR	(＋)	(＋)	(＋)	(＋)
179	70	F	Breast	MSS	0		pMMR	(＋)	(＋)	(＋)	(＋)
180	48	F	Endometrium	MSS	0		pMMR	(＋)	(＋)	(＋)	(＋)
181	70	F	Gastric	MSS	0		pMMR	(＋)	(＋)	(＋)	(＋)
182	76	F	Endometrium	MSS	0		pMMR	(＋)	(＋)	(＋)	(＋)
183	72	M	Colorectal	MSS	0		pMMR	(＋)	(＋)	(＋)	(＋)
184	68	M	Colorectal	MSS	0		pMMR	(＋)	(＋)	(＋)	(＋)
185	54	F	Gastric	MSS	0		pMMR	(＋)	(＋)	(＋)	(＋)
186	79	M	Colorectal	MSI-H	5		dMMR	(-)	(＋)	(＋)	(-)
187	77	M	Gastric	MSI-H	4		dMMR	(＋)	(-)	(-)	(＋)
188	71	M	Esophagus	MSS	0		pMMR	(＋)	(＋)	(＋)	(＋)
189	68	M	Colorectal	MSS	0		pMMR	(＋)	(＋)	(＋)	(＋)
190	56	M	Colorectal	MSS	0		pMMR	(＋)	(＋)	(＋)	(＋)
191	59	F	Ovary	MSS	0		pMMR	(＋)	(＋)	(＋)	(＋)
192	68	M	Gastric	MSS	0		pMMR	(＋)	(＋)	(＋)	(＋)
193	73	M	Gastric	MSS	0		pMMR	(＋)	(＋)	(＋)	(＋)
194	74	F	Breast	MSS	0		pMMR	(＋)	(＋)	(＋)	(＋)
195	61	F	Esophagus	MSS	0		pMMR	(＋)	(＋)	(＋)	(＋)
196	54	F	Breast	MSS	0		pMMR	(＋)	(＋)	(＋)	(＋)
197	64	M	Other	MSS	0		pMMR	(＋)	(＋)	(＋)	(＋)
198	76	M	Colorectal	MSS	0		pMMR	(＋)	(＋)	(＋)	(＋)
199	33	F	Breast	MSS	0		pMMR	(＋)	(＋)	(＋)	(＋)
200	33	F	Breast	MSI-H	4		pMMR	(＋)	(＋)	(＋)	(＋)
201	40	F	Gastric	MSS	0		pMMR	(＋)	(＋)	(＋)	(＋)
202	70	F	Breast	MSS	0		pMMR	(＋)	(＋)	(＋)	(＋)
203	69	F	Breast	MSS	0		pMMR	(＋)	(＋)	(＋)	(＋)
204	68	M	Colorectal	MSS	0		pMMR	(＋)	(＋)	(＋)	(＋)
205	80	M	Prostate	MSS	0		pMMR	(＋)	(＋)	(＋)	(＋)
206	84	F	Pancreas	MSS	0		pMMR	(＋)	(＋)	(＋)	(＋)
207	62	M	Other	MSS	0		pMMR	(＋)	(＋)	(＋)	(＋)
208	80	F	Gastric	MSS	0		pMMR	(＋)	(＋)	(＋)	(＋)
209	80	M	Colorectal	MSS	0		pMMR	(＋)	(＋)	(＋)	(＋)
210	65	F	Lung	MSS	0		pMMR	(＋)	(＋)	(＋)	(＋)
211	65	F	Lung	MSI-H	4		pMMR	(＋)	(＋)	(＋)	(＋)
212	86	M	Colorectal	MSS	0		pMMR	(＋)	(＋)	(＋)	(＋)
213	79	F	Lung	MSS	0		pMMR	(＋)	(＋)	(＋)	(＋)
214	48	F	Endometrium	MSS	0		pMMR	(＋)	(＋)	(＋)	(＋)
215	76	M	Colorectal	MSS	0		pMMR	(＋)	(＋)	(＋)	(＋)
216	71	M	Pancreas	MSS	0		pMMR	(＋)	(＋)	(＋)	(＋)
217	89	F	Gastric	MSS	0		pMMR	(＋)	(＋)	(＋)	(＋)
218	74	M	Colorectal	MSS	0		pMMR	(＋)	(＋)	(＋)	(＋)
219	71	F	Ovary	MSS	0		pMMR	(＋)	(＋)	(＋)	(＋)
220	73	F	Cervix	MSS	0		pMMR	(＋)	(＋)	(＋)	(＋)
221	70	M	Lung	MSS	0		pMMR	(＋)	(＋)	(＋)	(＋)
222	66	M	Other	MSS	0		pMMR	(＋)	(＋)	(＋)	(＋)
223	66	M	Gastric	MSS	0		pMMR	(＋)	(＋)	(＋)	(＋)
224	70	F	Gastric	MSI-H	5		dMMR	(-)	(＋)	(＋)	(-)
225	69	F	Colorectal	MSS	0		pMMR	(＋)	(＋)	(＋)	(＋)
226	71	F	Colorectal	MSI-H	5		dMMR	(-)	(＋)	(＋)	(-)
227	49	F	Other	MSS	0		pMMR	(＋)	(＋)	(＋)	(＋)
228	71	M	Esophagus	MSS	0		pMMR	(＋)	(＋)	(＋)	(＋)
229	78	F	Ovary	MSS	0		pMMR	(＋)	(＋)	(＋)	(＋)
230	69	F	Cervix	MSS	0		pMMR	(＋)	(＋)	(＋)	(＋)
231	60	F	Endometrium	MSS	0		pMMR	(＋)	(＋)	(＋)	(＋)
232	84	M	Gastric	MSS	0		pMMR	(＋)	(＋)	(＋)	(＋)
233	70	M	Esophagus	MSS	0		pMMR	(＋)	(＋)	(＋)	(＋)
234	60	F	Ovary	MSS	0		pMMR	(＋)	(＋)	(＋)	(＋)
235	51	F	Endometrium	MSI-H	5		dMMR	(-)	(＋)	(＋)	(-)
236	82	M	Gastric	MSS	0		pMMR	(＋)	(＋)	(＋)	(＋)
237	81	F	Colorectal	MSS	0		pMMR	(＋)	(＋)	(＋)	(＋)
238	23	M	Other	MSS	0		pMMR	(＋)	(＋)	(＋)	(＋)
239	80	M	Bladder	MSS	0		pMMR	(＋)	(＋)	(＋)	(＋)
240	80	M	Bladder	MSS	0		pMMR	(＋)	(＋)	(＋)	(＋)
241	77	M	Bladder	MSS	0		pMMR	(＋)	(＋)	(＋)	(＋)
242	77	M	Bladder	MSS	0		pMMR	(＋)	(＋)	(＋)	(＋)
243	59	M	Gastric	MSS	0		pMMR	(＋)	(＋)	(＋)	(＋)
244	71	F	Breast	MSS	0		pMMR	(＋)	(＋)	(＋)	(＋)
245	90	M	Bile duct	MSS	0		pMMR	(＋)	(＋)	(＋)	(＋)
246	49	M	Other	MSS	0		pMMR	(＋)	(＋)	(＋)	(＋)
247	63	M	Colorectal	MSS	0		pMMR	(＋)	(＋)	(＋)	(＋)
248	75	M	Gastric	MSS	0		pMMR	(＋)	(＋)	(＋)	(＋)
249	76	M	Colorectal	MSS	0		pMMR	(＋)	(＋)	(＋)	(＋)
250	66	M	Other	MSS	0		pMMR	(＋)	(＋)	(＋)	(＋)
251	71	M	Other	MSS	0		pMMR	(＋)	(＋)	(＋)	(＋)
252	61	F	Breast	MSS	0		pMMR	(＋)	(＋)	(＋)	(＋)
253	61	F	Gastric	MSS	0		pMMR	(＋)	(＋)	(＋)	(＋)
254	77	M	Colorectal	MSS	0		pMMR	(＋)	(＋)	(＋)	(＋)
255	65	F	Endometrium	MSS	0		pMMR	(＋)	(＋)	(＋)	(＋)
256	80	M	Gastric	MSS	0		pMMR	(＋)	(＋)	(＋)	(＋)
257	51	M	Gastric	MSS	0		pMMR	(＋)	(＋)	(＋)	(＋)
258	68	M	Gastric	MSS	0		pMMR	(＋)	(＋)	(＋)	(＋)
259	85	M	Colorectal	MSS	0		pMMR	(＋)	(＋)	(＋)	(＋)
260	86	M	Colorectal	MSS	0		pMMR	(＋)	(＋)	(＋)	(＋)
261	57	F	Colorectal	MSS	0		pMMR	(＋)	(＋)	(＋)	(＋)
262	55	M	Gastric	MSS	0		pMMR	(＋)	(＋)	(＋)	(＋)
263	74	F	Colorectal	MSS	0		pMMR	(＋)	(＋)	(＋)	(＋)
264	60	F	Colorectal	MSS	0		pMMR	(＋)	(＋)	(＋)	(＋)
265	53	F	Breast	MSS	0		pMMR	(＋)	(＋)	(＋)	(＋)
266	75	F	Breast	MSS	0		pMMR	(＋)	(＋)	(＋)	(＋)
267	58	F	Breast	MSS	0		pMMR	(＋)	(＋)	(＋)	(＋)
268	72	M	Colorectal	MSS	0		pMMR	(＋)	(＋)	(＋)	(＋)
269	75	F	Endometrium	MSS	0		pMMR	(＋)	(＋)	(＋)	(＋)
270	61	F	Breast	MSS	0		pMMR	(＋)	(＋)	(＋)	(＋)
271	61	F	Ovary	MSS	0		pMMR	(＋)	(＋)	(＋)	(＋)
272	80	F	Breast	MSS	0		pMMR	(＋)	(＋)	(＋)	(＋)
273	70	F	Colorectal	MSS	0		pMMR	(＋)	(＋)	(＋)	(＋)
274	89	M	Gastric	MSS	0		pMMR	(＋)	(＋)	(＋)	(＋)
275	75	F	Gastric	MSS	0		pMMR	(＋)	(＋)	(＋)	(＋)
276	71	F	Endometrium	MSS	0		pMMR	(＋)	(＋)	(＋)	(＋)
277	66	F	Gastric	MSS	0		pMMR	(＋)	(＋)	(＋)	(＋)
278	82	F	Other	MSS	0		pMMR	(＋)	(＋)	(＋)	(＋)
279	61	M	Colorectal	MSS	0		pMMR	(＋)	(＋)	(＋)	(＋)
280	77	F	Gastric	MSS	0		pMMR	(＋)	(＋)	(＋)	(＋)
281	76	F	Other	MSS	0		pMMR	(＋)	(＋)	(＋)	(＋)
282	55	F	Endometrium	MSS	0		pMMR	(＋)	(＋)	(＋)	(＋)
283	65	F	Breast	MSS	0		pMMR	(＋)	(＋)	(＋)	(＋)
284	72	M	Gastric	MSS	0		pMMR	(＋)	(＋)	(＋)	(＋)
285	67	F	Bladder	MSI-H	5		dMMR	(＋)	(-)	(-)	(＋)
286	82	F	Colorectal	MSS	0		pMMR	(＋)	(＋)	(＋)	(＋)
287	76	M	Prostate	MSS	0		pMMR	(＋)	(＋)	(＋)	(＋)
288	74	F	Colorectal	MSS	0		pMMR	(＋)	(＋)	(＋)	(＋)
289	67	M	Colorectal	MSS	0		pMMR	(＋)	(＋)	(＋)	(＋)
290	65	M	Gastric	MSS	0		pMMR	(＋)	(＋)	(＋)	(＋)
291	67	F	Cervix	MSS	0		pMMR	(＋)	(＋)	(＋)	(＋)
292	52	F	Endometrium	MSS	0		pMMR	(＋)	(＋)	(＋)	(＋)
293	52	F	Other	MSS	0		pMMR	(＋)	(＋)	(＋)	(＋)
294	78	M	Colorectal	MSS	0		pMMR	(＋)	(＋)	(＋)	(＋)
295	57	F	Endometrium	MSS	0		pMMR	(＋)	(＋)	(＋)	(＋)
296	68	F	Other	MSS	0		pMMR	(＋)	(＋)	(＋)	(＋)
297	68	M	Gastric	MSS	0		pMMR	(＋)	(＋)	(＋)	(＋)
298	78	F	Pancreas	MSS	0		pMMR	(＋)	(＋)	(＋)	(＋)
299	84	M	Gastric	MSS	0		pMMR	(＋)	(＋)	(＋)	(＋)
300	85	F	Colorectal	MSS	0		pMMR	(＋)	(＋)	(＋)	(＋)
301	83	M	Colorectal	MSS	0		pMMR	(＋)	(＋)	(＋)	(＋)
302	77	M	Colorectal	MSS	0		pMMR	(＋)	(＋)	(＋)	(＋)
303	65	F	Ovary	MSS	0		pMMR	(＋)	(＋)	(＋)	(＋)
304	61	M	Pancreas	MSS	0		pMMR	(＋)	(＋)	(＋)	(＋)
305	47	F	Ovary	MSS	0		pMMR	(＋)	(＋)	(-)	(＋)
306	47	F	Endometrium	MSS	0		p/dMMR	(＋)	(＋)	(-)	(＋)
307	57	F	Colorectal	MSS	0		pMMR	(＋)	(＋)	(＋)	(＋)
308	54	F	Cervix	MSS	0		pMMR	(＋)	(＋)	(＋)	(＋)
309	69	M	Colorectal	MSS	0		pMMR	(＋)	(＋)	(＋)	(＋)
310	66	F	Colorectal	MSS	0		pMMR	(＋)	(＋)	(＋)	(＋)
311	65	F	Endometrium	MSI-H	4		dMMR	(-)	(＋)	(＋)	(-)
312	62	M	Esophagus	MSS	0		pMMR	(＋)	(＋)	(＋)	(＋)
313	76	M	Colorectal	MSS	0		pMMR	(＋)	(＋)	(＋)	(＋)
314	77	F	Other	MSS	0		pMMR	(＋)	(＋)	(＋)	(＋)
315	40	F	Other	MSS	0		pMMR	(＋)	(＋)	(＋)	(＋)
316	64	F	Endometrium	MSS	0		pMMR	(＋)	(＋)	(＋)	(＋)
317	88	M	Other	MSS	0		pMMR	(＋)	(＋)	(＋)	(＋)
318	68	M	Colorectal	MSS	0		pMMR	(＋)	(＋)	(＋)	(＋)
319	71	M	Esophagus	MSS	0		pMMR	(＋)	(＋)	(＋)	(＋)
Abbrebation: MMR, Mismatch repair; MSI, microsatellite instability; pMMR, proficient MMR; dMMR, deficient MMR; p/d MMR, proficient and deficient MMR
