# Supplementary material for: Simple IHC reveals complex MMR alternations than PCR assays: Validation by LCM and next‐generation sequencing
Source: Cancer Med. 2022 May 21;11(23):4479–90. doi: 10.1002/cam4.4832 (PMC9741978; doi:10.1002/cam4.4832)
Supplement: Supplementary file 2 — Table S2 [file CAM4-11-4479-s001.xlsx]

## Sheet: Table S2.
Table S2. Patients characteristics and results of IHC in 1082 cases (Expanded cohort)
Case.	Age	Gender	Cancer Type	MMR status	MLH1	MSH2	MSH6	PMS2
1	64	F	Colorectal	pMMR	(＋)	(＋)	(＋)	(＋)
2	65	F	Colorectal	pMMR	(＋)	(＋)	(＋)	(＋)
3	61	M	Colorectal	pMMR	(＋)	(＋)	(＋)	(＋)
4	56	M	Colorectal	pMMR	(＋)	(＋)	(＋)	(＋)
5	69	M	Colorectal	pMMR	(＋)	(＋)	(＋)	(＋)
6	66	M	Colorectal	pMMR	(＋)	(＋)	(＋)	(＋)
7	67	M	Colorectal	pMMR	(＋)	(＋)	(＋)	(＋)
8	68	M	Colorectal	pMMR	(＋)	(＋)	(＋)	(＋)
9	68	M	Colorectal	pMMR	(＋)	(＋)	(＋)	(＋)
10	64	M	Colorectal	pMMR	(＋)	(＋)	(＋)	(＋)
11	62	M	Colorectal	pMMR	(＋)	(＋)	(＋)	(＋)
12	65	M	Colorectal	pMMR	(＋)	(＋)	(＋)	(＋)
13	69	M	Colorectal	pMMR	(＋)	(＋)	(＋)	(＋)
14	68	M	Colorectal	pMMR	(＋)	(＋)	(＋)	(＋)
15	65	M	Colorectal	pMMR	(＋)	(＋)	(＋)	(＋)
16	66	F	Colorectal	pMMR	(＋)	(＋)	(＋)	(＋)
17	49	M	Colorectal	pMMR	(＋)	(＋)	(＋)	(＋)
18	77	F	Colorectal	dMMR	(-)	(＋)	(＋)	(-)
19	74	F	Colorectal	pMMR	(＋)	(＋)	(＋)	(＋)
20	79	F	Colorectal	pMMR	(＋)	(＋)	(＋)	(＋)
21	73	M	Colorectal	pMMR	(＋)	(＋)	(＋)	(＋)
22	78	M	Colorectal	pMMR	(＋)	(＋)	(＋)	(＋)
23	77	F	Colorectal	pMMR	(＋)	(＋)	(＋)	(＋)
24	74	F	Colorectal	pMMR	(＋)	(＋)	(＋)	(＋)
25	72	M	Colorectal	dMMR	(＋)	(＋)	(-)	(＋)
26	79	F	Colorectal	pMMR	(＋)	(＋)	(＋)	(＋)
27	75	M	Colorectal	pMMR	(＋)	(＋)	(＋)	(＋)
28	75	M	Colorectal	pMMR	(＋)	(＋)	(＋)	(＋)
29	77	M	Colorectal	pMMR	(＋)	(＋)	(＋)	(＋)
30	86	M	Colorectal	pMMR	(＋)	(＋)	(＋)	(＋)
31	66	M	Colorectal	pMMR	(＋)	(＋)	(＋)	(＋)
32	71	M	Colorectal	pMMR	(＋)	(＋)	(＋)	(＋)
33	73	M	Colorectal	pMMR	(＋)	(＋)	(＋)	(＋)
34	75	F	Colorectal	pMMR	(＋)	(＋)	(＋)	(＋)
35	82	M	Colorectal	pMMR	(＋)	(＋)	(＋)	(＋)
36	66	M	Colorectal	pMMR	(＋)	(＋)	(＋)	(＋)
37	69	M	Colorectal	pMMR	(＋)	(＋)	(＋)	(＋)
38	78	M	Colorectal	pMMR	(＋)	(＋)	(＋)	(＋)
39	57	M	Colorectal	pMMR	(＋)	(＋)	(＋)	(＋)
40	80	F	Colorectal	dMMR	(-)	(＋)	(＋)	(-)
41	76	F	Colorectal	dMMR	(-)	(＋)	(＋)	(-)
42	89	M	Colorectal	dMMR	(-)	(＋)	(＋)	(-)
43	63	F	Colorectal	dMMR	(-)	(＋)	(＋)	(-)
44	69	F	Colorectal	pMMR	(＋)	(＋)	(＋)	(＋)
45	90	M	Colorectal	pMMR	(＋)	(＋)	(＋)	(＋)
46	78	M	Colorectal	pMMR	(＋)	(＋)	(＋)	(＋)
47	81	F	Colorectal	pMMR	(＋)	(＋)	(＋)	(＋)
48	78	M	Colorectal	pMMR	(＋)	(＋)	(＋)	(＋)
49	72	F	Colorectal	pMMR	(＋)	(＋)	(＋)	(＋)
50	65	M	Colorectal	pMMR	(＋)	(＋)	(＋)	(＋)
51	82	M	Colorectal	pMMR	(＋)	(＋)	(＋)	(＋)
52	82	F	Colorectal	dMMR	(-)	(＋)	(＋)	(-)
53	85	F	Colorectal	dMMR	(＋)	(＋)	(＋)	(-)
54	75	F	Colorectal	pMMR	(＋)	(＋)	(＋)	(＋)
55	78	M	Colorectal	pMMR	(＋)	(＋)	(＋)	(＋)
56	84	M	Colorectal	pMMR	(＋)	(＋)	(＋)	(＋)
57	65	M	Colorectal	pMMR	(＋)	(＋)	(＋)	(＋)
58	63	F	Colorectal	pMMR	(＋)	(＋)	(＋)	(＋)
59	84	M	Colorectal	pMMR	(＋)	(＋)	(＋)	(＋)
60	66	M	Colorectal	pMMR	(＋)	(＋)	(＋)	(＋)
61	61	M	Colorectal	pMMR	(＋)	(＋)	(＋)	(＋)
62	77	F	Colorectal	pMMR	(＋)	(＋)	(＋)	(＋)
63	73	M	Colorectal	pMMR	(＋)	(＋)	(＋)	(＋)
64	70	F	Colorectal	pMMR	(＋)	(＋)	(＋)	(＋)
65	66	M	Liver	pMMR	(＋)	(＋)	(＋)	(＋)
66	69	M	Colorectal	pMMR	(＋)	(＋)	(＋)	(＋)
67	65	M	Colorectal	pMMR	(＋)	(＋)	(＋)	(＋)
68	61	F	Colorectal	pMMR	(＋)	(＋)	(＋)	(＋)
69	68	F	Colorectal	pMMR	(＋)	(＋)	(＋)	(＋)
70	62	M	Colorectal	pMMR	(＋)	(＋)	(＋)	(＋)
71	51	F	Colorectal	pMMR	(＋)	(＋)	(＋)	(＋)
72	64	M	Colorectal	pMMR	(＋)	(＋)	(＋)	(＋)
73	52	M	Colorectal	pMMR	(＋)	(＋)	(＋)	(＋)
74	77	F	Colorectal	pMMR	(＋)	(＋)	(＋)	(＋)
75	64	F	Colorectal	pMMR	(＋)	(＋)	(＋)	(＋)
76	66	M	Colorectal	pMMR	(＋)	(＋)	(＋)	(＋)
77	75	M	Colorectal	pMMR	(＋)	(＋)	(＋)	(＋)
78	60	M	Colorectal	pMMR	(＋)	(＋)	(＋)	(＋)
79	60	M	Colorectal	pMMR	(＋)	(＋)	(＋)	(＋)
80	78	M	Colorectal	pMMR	(＋)	(＋)	(＋)	(＋)
81	66	M	Colorectal	pMMR	(＋)	(＋)	(＋)	(＋)
82	76	M	Colorectal	pMMR	(＋)	(＋)	(＋)	(＋)
83	66	F	Colorectal	pMMR	(＋)	(＋)	(＋)	(＋)
84	55	M	Colorectal	pMMR	(＋)	(＋)	(＋)	(＋)
85	61	F	Colorectal	pMMR	(＋)	(＋)	(＋)	(＋)
86	73	M	Gastric	pMMR	(＋)	(＋)	(＋)	(＋)
87	48	F	Gastric	pMMR	(＋)	(＋)	(＋)	(＋)
88	79	M	Gastric	dMMR	(-)	(＋)	(＋)	(-)
89	73	M	Gastric	pMMR	(＋)	(＋)	(＋)	(＋)
90	73	M	Gastric	pMMR	(＋)	(＋)	(＋)	(＋)
91	73	M	Gastric	pMMR	(＋)	(＋)	(＋)	(＋)
92	31	M	Gastric	pMMR	(＋)	(＋)	(＋)	(＋)
93	43	M	Gastric	pMMR	(＋)	(＋)	(＋)	(＋)
94	77	F	Gastric	pMMR	(＋)	(＋)	(＋)	(＋)
95	83	F	Gastric	pMMR	(＋)	(＋)	(＋)	(＋)
96	59	M	Gastric	dMMR	(-)	(＋)	(＋)	(-)
97	59	M	Gastric	pMMR	(＋)	(＋)	(＋)	(＋)
98	69	M	Gastric	pMMR	(＋)	(＋)	(＋)	(＋)
99	82	F	Gastric	dMMR	(-)	(＋)	(＋)	(-)
100	82	F	Gastric	pMMR	(＋)	(＋)	(＋)	(＋)
101	82	F	Gastric	dMMR	(-)	(＋)	(＋)	(-)
102	82	F	Gastric	dMMR	(-)	(＋)	(＋)	(-)
103	64	M	Gastric	pMMR	(＋)	(＋)	(＋)	(＋)
104	67	M	Gastric	dMMR	(-)	(＋)	(＋)	(-)
105	51	F	Gastric	pMMR	(＋)	(＋)	(＋)	(＋)
106	71	M	Gastric	pMMR	(＋)	(＋)	(＋)	(＋)
107	75	M	Gastric	pMMR	(＋)	(＋)	(＋)	(＋)
108	54	F	Gastric	pMMR	(＋)	(＋)	(＋)	(＋)
109	77	M	Gastric	pMMR	(＋)	(＋)	(＋)	(＋)
110	76	M	Gastric	pMMR	(＋)	(＋)	(＋)	(＋)
111	29	F	Gastric	pMMR	(＋)	(＋)	(＋)	(＋)
112	77	F	Gastric	pMMR	(＋)	(＋)	(＋)	(＋)
113	77	F	Gastric	pMMR	(＋)	(＋)	(＋)	(＋)
114	71	M	Gastric	pMMR	(＋)	(＋)	(＋)	(＋)
115	77	M	Gastric	pMMR	(＋)	(＋)	(＋)	(＋)
116	77	F	Gastric	pMMR	(＋)	(＋)	(＋)	(＋)
117	44	M	Gastric	pMMR	(＋)	(＋)	(＋)	(＋)
118	55	F	Gastric	pMMR	(＋)	(＋)	(＋)	(＋)
119	55	F	Gastric	pMMR	(＋)	(＋)	(＋)	(＋)
120	79	F	Gastric	pMMR	(＋)	(＋)	(＋)	(＋)
121	60	M	Gastric	pMMR	(＋)	(＋)	(＋)	(＋)
122	78	F	Gastric	pMMR	(＋)	(＋)	(＋)	(＋)
123	80	F	Gastric	pMMR	(＋)	(＋)	(＋)	(＋)
124	81	F	Gastric	pMMR	(＋)	(＋)	(＋)	(＋)
125	69	F	Gastric	pMMR	(＋)	(＋)	(＋)	(＋)
126	71	M	Gastric	pMMR	(＋)	(＋)	(＋)	(＋)
127	71	M	Gastric	pMMR	(＋)	(＋)	(＋)	(＋)
128	83	M	Gastric	pMMR	(＋)	(＋)	(＋)	(＋)
129	66	M	Gastric	pMMR	(＋)	(＋)	(＋)	(＋)
130	68	F	Gastric	pMMR	(＋)	(＋)	(＋)	(＋)
131	80	F	Gastric	pMMR	(＋)	(＋)	(＋)	(＋)
132	61	M	Gastric	pMMR	(＋)	(＋)	(＋)	(＋)
133	68	M	Gastric	pMMR	(＋)	(＋)	(＋)	(＋)
134	72	M	Gastric	pMMR	(＋)	(＋)	(＋)	(＋)
135	63	F	Gastric	pMMR	(＋)	(＋)	(＋)	(＋)
136	52	F	Gastric	pMMR	(＋)	(＋)	(＋)	(＋)
137	77	M	Gastric	pMMR	(＋)	(＋)	(＋)	(＋)
138	59	F	Gastric	pMMR	(＋)	(＋)	(＋)	(＋)
139	68	M	Gastric	pMMR	(＋)	(＋)	(＋)	(＋)
140	73	M	Gastric	pMMR	(＋)	(＋)	(＋)	(＋)
141	75	F	Gastric	pMMR	(＋)	(＋)	(＋)	(＋)
142	55	F	Gastric	pMMR	(＋)	(＋)	(＋)	(＋)
143	55	F	Gastric	pMMR	(＋)	(＋)	(＋)	(＋)
144	70	M	Gastric	pMMR	(＋)	(＋)	(＋)	(＋)
145	94	M	Gastric	pMMR	(＋)	(＋)	(＋)	(＋)
146	75	M	Gastric	pMMR	(＋)	(＋)	(＋)	(＋)
147	76	M	Gastric	pMMR	(＋)	(＋)	(＋)	(＋)
148	76	M	Gastric	dMMR	(-)	(＋)	(＋)	(-)
149	74	M	Gastric	pMMR	(＋)	(＋)	(＋)	(＋)
150	61	M	Gastric	pMMR	(＋)	(＋)	(＋)	(＋)
151	71	M	Gastric	pMMR	(＋)	(＋)	(＋)	(＋)
152	72	M	Gastric	pMMR	(＋)	(＋)	(＋)	(＋)
153	78	M	Gastric	pMMR	(＋)	(＋)	(＋)	(＋)
154	70	M	Gastric	pMMR	(＋)	(＋)	(＋)	(＋)
155	76	M	Gastric	pMMR	(＋)	(＋)	(＋)	(＋)
156	76	M	Gastric	pMMR	(＋)	(＋)	(＋)	(＋)
157	42	F	Gastric	pMMR	(＋)	(＋)	(＋)	(＋)
158	73	M	Gastric	pMMR	(＋)	(＋)	(＋)	(＋)
159	73	M	Gastric	pMMR	(＋)	(＋)	(＋)	(＋)
160	63	M	Gastric	pMMR	(＋)	(＋)	(＋)	(＋)
161	52	M	Gastric	pMMR	(＋)	(＋)	(＋)	(＋)
162	44	F	Gastric	pMMR	(＋)	(＋)	(＋)	(＋)
163	45	F	Gastric	pMMR	(＋)	(＋)	(＋)	(＋)
164	59	M	Gastric	pMMR	(＋)	(＋)	(＋)	(＋)
165	31	M	Gastric	pMMR	(＋)	(＋)	(＋)	(＋)
166	31	M	Gastric	pMMR	(＋)	(＋)	(＋)	(＋)
167	69	M	Gastric	pMMR	(＋)	(＋)	(＋)	(＋)
168	88	M	Gastric	dMMR	(-)	(＋)	(＋)	(-)
169	68	M	Gastric	pMMR	(＋)	(＋)	(＋)	(＋)
170	68	M	Gastric	pMMR	(＋)	(＋)	(＋)	(＋)
171	71	F	Gastric	pMMR	(＋)	(＋)	(＋)	(＋)
172	75	M	Gastric	dMMR	(-)	(＋)	(-)	(-)
173	75	M	Gastric	dMMR	(-)	(＋)	(＋)	(-)
174	73	M	Gastric	pMMR	(＋)	(＋)	(＋)	(＋)
175	73	M	Gastric	pMMR	(＋)	(＋)	(＋)	(＋)
176	61	M	Gastric	pMMR	(＋)	(＋)	(＋)	(＋)
177	63	M	Gastric	pMMR	(＋)	(＋)	(＋)	(＋)
178	59	F	Gastric	pMMR	(＋)	(＋)	(＋)	(＋)
179	63	M	Gastric	pMMR	(＋)	(＋)	(＋)	(＋)
180	58	M	Gastric	pMMR	(＋)	(＋)	(＋)	(＋)
181	68	M	Gastric	pMMR	(＋)	(＋)	(＋)	(＋)
182	67	M	Gastric	pMMR	(＋)	(＋)	(＋)	(＋)
183	61	M	Gastric	pMMR	(＋)	(＋)	(＋)	(＋)
184	62	F	Colorectal	pMMR	(＋)	(＋)	(＋)	(＋)
185	71	M	Gastric	pMMR	(＋)	(＋)	(＋)	(＋)
186	63	F	Gastric	pMMR	(＋)	(＋)	(＋)	(＋)
187	70	F	Gastric	pMMR	(＋)	(＋)	(＋)	(＋)
188	75	M	Gastric	pMMR	(＋)	(＋)	(＋)	(＋)
189	75	M	Gastric	pMMR	(＋)	(＋)	(＋)	(＋)
190	66	F	Gastric	pMMR	(＋)	(＋)	(＋)	(＋)
191	73	F	Gastric	pMMR	(＋)	(＋)	(＋)	(＋)
192	76	M	Esophagus	pMMR	(＋)	(＋)	(＋)	(＋)
193	64	M	Esophagus	pMMR	(＋)	(＋)	(＋)	(＋)
194	68	M	Gastric	pMMR	(＋)	(＋)	(＋)	(＋)
195	70	M	Lung	pMMR	(＋)	(＋)	(＋)	(＋)
196	27	F	Colorectal	pMMR	(＋)	(＋)	(＋)	(＋)
197	74	M	Colorectal	pMMR	(＋)	(＋)	(＋)	(＋)
198	45	M	Colorectal	pMMR	(＋)	(＋)	(＋)	(＋)
199	73	F	Colorectal	dMMR	(＋)	(＋)	(＋)	(-)
200	53	M	Colorectal	pMMR	(＋)	(＋)	(＋)	(＋)
201	63	M	Colorectal	pMMR	(＋)	(＋)	(＋)	(＋)
202	70	M	Colorectal	pMMR	(＋)	(＋)	(＋)	(＋)
203	76	F	Colorectal	pMMR	(＋)	(＋)	(＋)	(＋)
204	56	M	Colorectal	pMMR	(＋)	(＋)	(＋)	(＋)
205	47	F	Colorectal	pMMR	(＋)	(＋)	(＋)	(＋)
206	52	F	Colorectal	pMMR	(＋)	(＋)	(＋)	(＋)
207	74	M	Colorectal	pMMR	(＋)	(＋)	(＋)	(＋)
208	78	F	Colorectal	pMMR	(＋)	(＋)	(＋)	(＋)
209	75	M	Colorectal	pMMR	(＋)	(＋)	(＋)	(＋)
210	54	F	Colorectal	pMMR	(＋)	(＋)	(＋)	(＋)
211	62	M	Colorectal	pMMR	(＋)	(＋)	(＋)	(＋)
212	65	M	Colorectal	pMMR	(＋)	(＋)	(＋)	(＋)
213	65	M	Colorectal	dMMR	(＋)	(＋)	(＋)	(-)
214	73	M	Colorectal	pMMR	(＋)	(＋)	(＋)	(＋)
215	65	F	Colorectal	dMMR	(-)	(＋)	(＋)	(-)
216	72	M	Colorectal	pMMR	(＋)	(＋)	(＋)	(＋)
217	64	M	Colorectal	pMMR	(＋)	(＋)	(＋)	(＋)
218	68	M	Colorectal	pMMR	(＋)	(＋)	(＋)	(＋)
219	85	M	Colorectal	pMMR	(＋)	(＋)	(＋)	(＋)
220	67	M	Colorectal	pMMR	(＋)	(＋)	(＋)	(＋)
221	72	M	Colorectal	pMMR	(＋)	(＋)	(＋)	(＋)
222	71	F	Colorectal	pMMR	(＋)	(＋)	(＋)	(＋)
223	72	F	Colorectal	pMMR	(＋)	(＋)	(＋)	(＋)
224	68	F	Colorectal	pMMR	(＋)	(＋)	(＋)	(＋)
225	77	F	Colorectal	pMMR	(＋)	(＋)	(＋)	(＋)
226	76	M	Colorectal	pMMR	(＋)	(＋)	(＋)	(＋)
227	84	M	Colorectal	pMMR	(＋)	(＋)	(＋)	(＋)
228	92	M	Colorectal	pMMR	(＋)	(＋)	(＋)	(＋)
229	76	M	Colorectal	pMMR	(＋)	(＋)	(＋)	(＋)
230	78	M	Colorectal	pMMR	(＋)	(＋)	(＋)	(＋)
231	84	F	Colorectal	dMMR	(-)	(＋)	(＋)	(-)
232	69	F	Colorectal	pMMR	(＋)	(＋)	(＋)	(＋)
233	61	F	Colorectal	pMMR	(＋)	(＋)	(＋)	(＋)
234	78	M	Colorectal	pMMR	(＋)	(＋)	(＋)	(＋)
235	73	M	Colorectal	pMMR	(＋)	(＋)	(＋)	(＋)
236	75	M	Colorectal	pMMR	(＋)	(＋)	(＋)	(＋)
237	66	M	Colorectal	pMMR	(＋)	(＋)	(＋)	(＋)
238	75	M	Colorectal	pMMR	(＋)	(＋)	(＋)	(＋)
239	68	M	Colorectal	pMMR	(＋)	(＋)	(＋)	(＋)
240	73	F	Colorectal	pMMR	(＋)	(＋)	(＋)	(＋)
241	80	M	Colorectal	pMMR	(＋)	(＋)	(＋)	(＋)
242	58	M	Colorectal	pMMR	(＋)	(＋)	(＋)	(＋)
243	67	F	Colorectal	pMMR	(＋)	(＋)	(＋)	(＋)
244	64	M	Colorectal	pMMR	(＋)	(＋)	(＋)	(＋)
245	84	M	Colorectal	pMMR	(＋)	(＋)	(＋)	(＋)
246	84	M	Colorectal	pMMR	(＋)	(＋)	(＋)	(＋)
247	73	M	Colorectal	pMMR	(＋)	(＋)	(＋)	(＋)
248	72	M	Colorectal	pMMR	(＋)	(＋)	(＋)	(＋)
249	64	M	Colorectal	pMMR	(＋)	(＋)	(＋)	(＋)
250	46	M	Colorectal	dMMR	(-)	(＋)	(＋)	(-)
251	51	M	Colorectal	pMMR	(＋)	(＋)	(＋)	(＋)
252	87	F	Colorectal	pMMR	(＋)	(＋)	(＋)	(＋)
253	73	F	Colorectal	pMMR	(＋)	(＋)	(＋)	(＋)
254	68	M	Colorectal	pMMR	(＋)	(＋)	(＋)	(＋)
255	70	M	Colorectal	pMMR	(＋)	(＋)	(＋)	(＋)
256	62	F	Colorectal	dMMR	(-)	(＋)	(＋)	(-)
257	57	M	Colorectal	pMMR	(＋)	(＋)	(＋)	(＋)
258	71	M	Colorectal	pMMR	(＋)	(＋)	(＋)	(＋)
259	59	M	Colorectal	pMMR	(＋)	(＋)	(＋)	(＋)
260	68	M	Colorectal	pMMR	(＋)	(＋)	(＋)	(＋)
261	78	F	Colorectal	pMMR	(＋)	(＋)	(＋)	(＋)
262	59	M	Colorectal	pMMR	(＋)	(＋)	(＋)	(＋)
263	73	M	Colorectal	pMMR	(＋)	(＋)	(＋)	(＋)
264	60	M	Colorectal	pMMR	(＋)	(＋)	(＋)	(＋)
265	85	M	Colorectal	pMMR	(＋)	(＋)	(＋)	(＋)
266	85	F	Colorectal	pMMR	(＋)	(＋)	(＋)	(＋)
267	75	F	Colorectal	dMMR	(-)	(＋)	(＋)	(-)
268	79	M	Colorectal	pMMR	(＋)	(＋)	(＋)	(＋)
269	65	M	Colorectal	pMMR	(＋)	(＋)	(＋)	(＋)
270	73	M	Colorectal	pMMR	(＋)	(＋)	(＋)	(＋)
271	81	M	Colorectal	pMMR	(＋)	(＋)	(＋)	(＋)
272	84	M	Colorectal	pMMR	(＋)	(＋)	(＋)	(＋)
273	78	M	Colorectal	pMMR	(＋)	(＋)	(＋)	(＋)
274	64	M	Colorectal	pMMR	(＋)	(＋)	(＋)	(＋)
275	78	M	Colorectal	dMMR	(-)	(＋)	(＋)	(-)
276	72	M	Colorectal	pMMR	(＋)	(＋)	(＋)	(＋)
277	68	M	Colorectal	pMMR	(＋)	(＋)	(＋)	(＋)
278	74	M	Colorectal	pMMR	(＋)	(＋)	(＋)	(＋)
279	86	M	Colorectal	pMMR	(＋)	(＋)	(＋)	(＋)
280	85	M	Colorectal	pMMR	(＋)	(＋)	(＋)	(＋)
281	89	M	Colorectal	pMMR	(＋)	(＋)	(＋)	(＋)
282	80	M	Colorectal	pMMR	(＋)	(＋)	(＋)	(＋)
283	78	M	Colorectal	pMMR	(＋)	(＋)	(＋)	(＋)
284	67	F	Colorectal	pMMR	(＋)	(＋)	(＋)	(＋)
285	86	M	Colorectal	pMMR	(＋)	(＋)	(＋)	(＋)
286	41	F	Breast	pMMR	(＋)	(＋)	(＋)	(＋)
287	78	M	Gastric	pMMR	(＋)	(＋)	(＋)	(＋)
288	54	F	Colorectal	pMMR	(＋)	(＋)	(＋)	(＋)
289	77	M	Lung	pMMR	(＋)	(＋)	(＋)	(＋)
290	75	M	Lung	pMMR	(＋)	(＋)	(＋)	(＋)
291	63	M	Lung	pMMR	(＋)	(＋)	(＋)	(＋)
292	65	M	Gastric	pMMR	(＋)	(＋)	(＋)	(＋)
293	73	M	Lung	pMMR	(＋)	(＋)	(＋)	(＋)
294	68	F	Lung	pMMR	(＋)	(＋)	(＋)	(＋)
295	68	M	Bile duct	pMMR	(＋)	(＋)	(＋)	(＋)
296	48	M	Gastric	pMMR	(＋)	(＋)	(＋)	(＋)
297	68	M	Gastric	pMMR	(＋)	(＋)	(＋)	(＋)
298	63	M	Gastric	pMMR	(＋)	(＋)	(＋)	(＋)
299	64	M	Gastric	pMMR	(＋)	(＋)	(＋)	(＋)
300	64	M	Gastric	pMMR	(＋)	(＋)	(＋)	(＋)
301	62	M	Gastric	pMMR	(＋)	(＋)	(＋)	(＋)
302	30	F	Gastric	pMMR	(＋)	(＋)	(＋)	(＋)
303	69	M	Gastric	pMMR	(＋)	(＋)	(＋)	(＋)
304	63	M	Gastric	pMMR	(＋)	(＋)	(＋)	(＋)
305	75	F	Gastric	pMMR	(＋)	(＋)	(＋)	(＋)
306	79	M	Gastric	pMMR	(＋)	(＋)	(＋)	(＋)
307	79	M	Gastric	pMMR	(＋)	(＋)	(＋)	(＋)
308	46	M	Esophagus	pMMR	(＋)	(＋)	(＋)	(＋)
309	79	M	Gastric	pMMR	(＋)	(＋)	(＋)	(＋)
310	73	M	Gastric	pMMR	(＋)	(＋)	(＋)	(＋)
311	74	F	Liver	pMMR	(＋)	(＋)	(＋)	(＋)
312	71	F	Endometrium	pMMR	(＋)	(＋)	(＋)	(＋)
313	60	F	Endometrium	pMMR	(＋)	(＋)	(＋)	(＋)
314	63	F	Endometrium	pMMR	(＋)	(＋)	(＋)	(＋)
315	49	F	Endometrium	pMMR	(＋)	(＋)	(＋)	(＋)
316	67	F	Endometrium	dMMR	(-)	(＋)	(＋)	(-)
317	46	F	Endometrium	pMMR	(＋)	(＋)	(＋)	(＋)
318	60	F	Endometrium	pMMR	(＋)	(＋)	(＋)	(＋)
319	75	F	Endometrium	pMMR	(＋)	(＋)	(＋)	(＋)
320	62	F	Endometrium	pMMR	(＋)	(＋)	(＋)	(＋)
321	66	F	Endometrium	dMMR	(-)	(＋)	(＋)	(-)
322	74	F	Endometrium	pMMR	(＋)	(＋)	(＋)	(＋)
323	60	F	Endometrium	pMMR	(＋)	(＋)	(＋)	(＋)
324	84	F	Gastric	dMMR	(-)	(＋)	(＋)	(-)
325	74	M	Gastric	pMMR	(＋)	(＋)	(＋)	(＋)
326	92	F	Gastric	dMMR	(-)	(＋)	(＋)	(-)
327	72	M	Gastric	pMMR	(＋)	(＋)	(＋)	(＋)
328	79	F	Gastric	pMMR	(＋)	(＋)	(＋)	(＋)
329	69	M	Gastric	pMMR	(＋)	(＋)	(＋)	(＋)
330	81	M	Gastric	pMMR	(＋)	(＋)	(＋)	(＋)
331	73	M	Gastric	pMMR	(＋)	(＋)	(＋)	(＋)
332	84	M	Gastric	pMMR	(＋)	(＋)	(＋)	(＋)
333	62	M	Gastric	dMMR	(-)	(＋)	(＋)	(-)
334	69	M	Gastric	pMMR	(＋)	(＋)	(＋)	(＋)
335	63	F	Gastric	pMMR	(＋)	(＋)	(＋)	(＋)
336	82	M	Gastric	pMMR	(＋)	(＋)	(＋)	(＋)
337	73	M	Gastric	pMMR	(＋)	(＋)	(＋)	(＋)
338	86	M	Gastric	pMMR	(＋)	(＋)	(＋)	(＋)
339	49	M	Gastric	pMMR	(＋)	(＋)	(＋)	(＋)
340	88	M	Gastric	pMMR	(＋)	(＋)	(＋)	(＋)
341	82	F	Gastric	pMMR	(＋)	(＋)	(＋)	(＋)
342	72	F	Gastric	pMMR	(＋)	(＋)	(＋)	(＋)
343	78	M	Gastric	pMMR	(＋)	(＋)	(＋)	(＋)
344	84	F	Gastric	pMMR	(＋)	(＋)	(＋)	(＋)
345	60	M	Gastric	pMMR	(＋)	(＋)	(＋)	(＋)
346	75	M	Gastric	pMMR	(＋)	(＋)	(＋)	(＋)
347	47	M	Gastric	pMMR	(＋)	(＋)	(＋)	(＋)
348	74	M	Gastric	pMMR	(＋)	(＋)	(＋)	(＋)
349	77	M	Gastric	pMMR	(＋)	(＋)	(＋)	(＋)
350	78	M	Gastric	pMMR	(＋)	(＋)	(＋)	(＋)
351	62	M	Gastric	pMMR	(＋)	(＋)	(＋)	(＋)
352	76	M	Gastric	pMMR	(＋)	(＋)	(＋)	(＋)
353	72	F	Gastric	pMMR	(＋)	(＋)	(＋)	(＋)
354	82	F	Gastric	dMMR	(-)	(＋)	(＋)	(-)
355	63	M	Gastric	pMMR	(＋)	(＋)	(＋)	(＋)
356	79	M	Gastric	pMMR	(＋)	(＋)	(＋)	(＋)
357	77	M	Gastric	pMMR	(＋)	(＋)	(＋)	(＋)
358	84	M	Gastric	pMMR	(＋)	(＋)	(＋)	(＋)
359	73	F	Gastric	pMMR	(＋)	(＋)	(＋)	(＋)
360	74	M	Gastric	pMMR	(＋)	(＋)	(＋)	(＋)
361	64	F	Gastric	pMMR	(＋)	(＋)	(＋)	(＋)
362	69	F	Gastric	pMMR	(＋)	(＋)	(＋)	(＋)
363	62	M	Gastric	pMMR	(＋)	(＋)	(＋)	(＋)
364	76	M	Gastric	pMMR	(＋)	(＋)	(＋)	(＋)
365	82	M	Gastric	pMMR	(＋)	(＋)	(＋)	(＋)
366	54	F	Gastric	pMMR	(＋)	(＋)	(＋)	(＋)
367	79	F	Gastric	dMMR	(-)	(＋)	(＋)	(-)
368	78	M	Gastric	pMMR	(＋)	(＋)	(＋)	(＋)
369	83	M	Gastric	dMMR	(-)	(＋)	(＋)	(-)
370	73	M	Gastric	pMMR	(＋)	(＋)	(＋)	(＋)
371	77	M	Gastric	pMMR	(＋)	(＋)	(＋)	(＋)
372	73	F	Gastric	pMMR	(＋)	(＋)	(＋)	(＋)
373	69	M	Gastric	pMMR	(＋)	(＋)	(＋)	(＋)
374	83	M	Gastric	dMMR	(-)	(＋)	(＋)	(-)
375	75	M	Gastric	pMMR	(＋)	(＋)	(＋)	(＋)
376	70	M	Gastric	pMMR	(＋)	(＋)	(＋)	(＋)
377	56	M	Gastric	pMMR	(＋)	(＋)	(＋)	(＋)
378	82	M	Gastric	pMMR	(＋)	(＋)	(＋)	(＋)
379	66	M	Gastric	pMMR	(＋)	(＋)	(＋)	(＋)
380	66	M	Gastric	pMMR	(＋)	(＋)	(＋)	(＋)
381	63	M	Gastric	pMMR	(＋)	(＋)	(＋)	(＋)
382	83	M	Gastric	pMMR	(＋)	(＋)	(＋)	(＋)
383	57	M	Gastric	pMMR	(＋)	(＋)	(＋)	(＋)
384	51	M	Gastric	pMMR	(＋)	(＋)	(＋)	(＋)
385	72	M	Gastric	pMMR	(＋)	(＋)	(＋)	(＋)
386	84	M	Gastric	pMMR	(＋)	(＋)	(＋)	(＋)
387	68	M	Gastric	pMMR	(＋)	(＋)	(＋)	(＋)
388	67	M	Gastric	pMMR	(＋)	(＋)	(＋)	(＋)
389	76	M	Gastric	pMMR	(＋)	(＋)	(＋)	(＋)
390	64	M	Gastric	pMMR	(＋)	(＋)	(＋)	(＋)
391	79	M	Gastric	dMMR	(-)	(＋)	(＋)	(-)
392	91	M	Gastric	pMMR	(＋)	(＋)	(＋)	(＋)
393	80	F	Gastric	pMMR	(＋)	(＋)	(＋)	(＋)
394	72	F	Gastric	pMMR	(＋)	(＋)	(＋)	(＋)
395	59	M	Gastric	pMMR	(＋)	(＋)	(＋)	(＋)
396	80	M	Gastric	pMMR	(＋)	(＋)	(＋)	(＋)
397	67	M	Gastric	pMMR	(＋)	(＋)	(＋)	(＋)
398	54	M	Gastric	pMMR	(＋)	(＋)	(＋)	(＋)
399	65	F	Gastric	pMMR	(＋)	(＋)	(＋)	(＋)
400	83	M	Gastric	pMMR	(＋)	(＋)	(＋)	(＋)
401	82	M	Gastric	pMMR	(＋)	(＋)	(＋)	(＋)
402	83	M	Gastric	pMMR	(＋)	(＋)	(＋)	(＋)
403	64	F	Gastric	dMMR	(-)	(＋)	(＋)	(-)
404	67	F	Gastric	pMMR	(＋)	(＋)	(＋)	(＋)
405	64	F	Gastric	pMMR	(＋)	(＋)	(＋)	(＋)
406	73	F	Gastric	pMMR	(＋)	(＋)	(＋)	(＋)
407	74	M	Gastric	pMMR	(＋)	(＋)	(＋)	(＋)
408	85	M	Gastric	dMMR	(-)	(＋)	(＋)	(-)
409	71	M	Gastric	pMMR	(＋)	(＋)	(＋)	(＋)
410	63	M	Gastric	pMMR	(＋)	(＋)	(＋)	(＋)
411	70	M	Gastric	pMMR	(＋)	(＋)	(＋)	(＋)
412	71	M	Gastric	pMMR	(＋)	(＋)	(＋)	(＋)
413	79	F	Gastric	pMMR	(＋)	(＋)	(＋)	(＋)
414	85	M	Gastric	pMMR	(＋)	(＋)	(＋)	(＋)
415	72	F	Gastric	pMMR	(＋)	(＋)	(＋)	(＋)
416	85	F	Gastric	pMMR	(＋)	(＋)	(＋)	(＋)
417	74	M	Gastric	dMMR	(-)	(＋)	(＋)	(-)
418	83	M	Gastric	pMMR	(＋)	(＋)	(＋)	(＋)
419	63	M	Gastric	pMMR	(＋)	(＋)	(＋)	(＋)
420	46	M	Gastric	pMMR	(＋)	(＋)	(＋)	(＋)
421	84	M	Gastric	pMMR	(＋)	(＋)	(＋)	(＋)
422	74	M	Gastric	pMMR	(＋)	(＋)	(＋)	(＋)
423	75	F	Gastric	pMMR	(＋)	(＋)	(＋)	(＋)
424	74	M	Gastric	pMMR	(＋)	(＋)	(＋)	(＋)
425	81	M	Gastric	pMMR	(＋)	(＋)	(＋)	(＋)
426	58	M	Gastric	pMMR	(＋)	(＋)	(＋)	(＋)
427	84	M	Gastric	pMMR	(＋)	(＋)	(＋)	(＋)
428	85	M	Gastric	pMMR	(＋)	(＋)	(＋)	(＋)
429	72	M	Gastric	pMMR	(＋)	(＋)	(＋)	(＋)
430	71	M	Gastric	pMMR	(＋)	(＋)	(＋)	(＋)
431	80	M	Gastric	pMMR	(＋)	(＋)	(＋)	(＋)
432	85	M	Gastric	pMMR	(＋)	(＋)	(＋)	(＋)
433	65	M	Gastric	pMMR	(＋)	(＋)	(＋)	(＋)
434	86	M	Gastric	pMMR	(＋)	(＋)	(＋)	(＋)
435	55	M	Gastric	pMMR	(＋)	(＋)	(＋)	(＋)
436	68	M	Gastric	pMMR	(＋)	(＋)	(＋)	(＋)
437	63	M	Gastric	pMMR	(＋)	(＋)	(＋)	(＋)
438	38	M	Gastric	pMMR	(＋)	(＋)	(＋)	(＋)
439	66	F	Gastric	pMMR	(＋)	(＋)	(＋)	(＋)
440	80	M	Gastric	pMMR	(＋)	(＋)	(＋)	(＋)
441	64	M	Gastric	pMMR	(＋)	(＋)	(＋)	(＋)
442	60	M	Gastric	pMMR	(＋)	(＋)	(＋)	(＋)
443	71	M	Gastric	pMMR	(＋)	(＋)	(＋)	(＋)
444	50	F	Gastric	pMMR	(＋)	(＋)	(＋)	(＋)
445	73	M	Gastric	pMMR	(＋)	(＋)	(＋)	(＋)
446	77	M	Gastric	pMMR	(＋)	(＋)	(＋)	(＋)
447	71	F	Gastric	pMMR	(＋)	(＋)	(＋)	(＋)
448	58	M	Gastric	pMMR	(＋)	(＋)	(＋)	(＋)
449	57	M	Gastric	pMMR	(＋)	(＋)	(＋)	(＋)
450	83	M	Gastric	pMMR	(＋)	(＋)	(＋)	(＋)
451	75	M	Gastric	dMMR	(-)	(＋)	(＋)	(-)
452	73	M	Gastric	pMMR	(＋)	(＋)	(＋)	(＋)
453	72	M	Gastric	pMMR	(＋)	(＋)	(＋)	(＋)
454	66	M	Gastric	pMMR	(＋)	(＋)	(＋)	(＋)
455	53	M	Gastric	pMMR	(＋)	(＋)	(＋)	(＋)
456	72	M	Gastric	pMMR	(＋)	(＋)	(＋)	(＋)
457	79	M	Gastric	dMMR	(-)	(＋)	(＋)	(-)
458	74	M	Gastric	pMMR	(＋)	(＋)	(＋)	(＋)
459	67	M	Gastric	pMMR	(＋)	(＋)	(＋)	(＋)
460	68	M	Gastric	pMMR	(＋)	(＋)	(＋)	(＋)
461	70	M	Gastric	pMMR	(＋)	(＋)	(＋)	(＋)
462	82	M	Gastric	pMMR	(＋)	(＋)	(＋)	(＋)
463	66	M	Gastric	pMMR	(＋)	(＋)	(＋)	(＋)
464	64	F	Gastric	dMMR	(-)	(＋)	(＋)	(-)
465	74	M	Gastric	pMMR	(＋)	(＋)	(＋)	(＋)
466	50	F	Gastric	pMMR	(＋)	(＋)	(＋)	(＋)
467	84	F	Gastric	dMMR	(-)	(＋)	(＋)	(-)
468	77	M	Gastric	dMMR	(-)	(＋)	(＋)	(-)
469	82	F	Gastric	dMMR	(-)	(＋)	(＋)	(-)
470	82	M	Gastric	pMMR	(＋)	(＋)	(＋)	(＋)
471	80	M	Gastric	pMMR	(＋)	(＋)	(＋)	(＋)
472	70	M	Gastric	dMMR	(-)	(＋)	(＋)	(-)
473	62	F	Gastric	pMMR	(＋)	(＋)	(＋)	(＋)
474	72	M	Gastric	pMMR	(＋)	(＋)	(＋)	(＋)
475	52	M	Gastric	pMMR	(＋)	(＋)	(＋)	(＋)
476	29	M	Gastric	pMMR	(＋)	(＋)	(＋)	(＋)
477	80	M	Gastric	pMMR	(＋)	(＋)	(＋)	(＋)
478	74	F	Gastric	pMMR	(＋)	(＋)	(＋)	(＋)
479	75	M	Gastric	pMMR	(＋)	(＋)	(＋)	(＋)
480	54	M	Gastric	dMMR	(-)	(＋)	(＋)	(-)
481	59	M	Gastric	pMMR	(＋)	(＋)	(＋)	(＋)
482	45	F	Gastric	pMMR	(＋)	(＋)	(＋)	(＋)
483	56	F	Ovary	pMMR	(＋)	(＋)	(＋)	(＋)
484	67	F	Ovary	pMMR	(＋)	(＋)	(＋)	(＋)
485	81	F	Gastric	pMMR	(＋)	(＋)	(＋)	(＋)
486	52	F	Endometrium	dMMR	(＋)	(＋)	(-)	(＋)
487	68	M	Liver	pMMR	(＋)	(＋)	(＋)	(＋)
488	68	M	Liver	pMMR	(＋)	(＋)	(＋)	(＋)
489	68	M	Liver	pMMR	(＋)	(＋)	(＋)	(＋)
490	64	F	Breast	pMMR	(＋)	(＋)	(＋)	(＋)
491	80	M	Gastric	pMMR	(＋)	(＋)	(＋)	(＋)
492	74	M	Liver	pMMR	(＋)	(＋)	(＋)	(＋)
493	68	M	Bladder	pMMR	(＋)	(＋)	(＋)	(＋)
494	81	M	Colorectal	pMMR	(＋)	(＋)	(＋)	(＋)
495	82	M	Prostate	pMMR	(＋)	(＋)	(＋)	(＋)
496	75	F	Colorectal	dMMR	(＋)	(＋)	(＋)	(-)
497	69	M	Gastric	pMMR	(＋)	(＋)	(＋)	(＋)
498	83	M	Colorectal	pMMR	(＋)	(＋)	(＋)	(＋)
499	70	M	Lung	pMMR	(＋)	(＋)	(＋)	(＋)
500	79	M	Colorectal	pMMR	(＋)	(＋)	(＋)	(＋)
501	79	M	Colorectal	pMMR	(＋)	(＋)	(＋)	(＋)
502	65	F	Breast	pMMR	(＋)	(＋)	(＋)	(＋)
503	61	F	Esophagus	pMMR	(＋)	(＋)	(＋)	(＋)
504	63	F	Lung	pMMR	(＋)	(＋)	(＋)	(＋)
505	44	M	Lung	pMMR	(＋)	(＋)	(＋)	(＋)
506	69	M	Bladder	pMMR	(＋)	(＋)	(＋)	(＋)
507	76	F	Lung	pMMR	(＋)	(＋)	(＋)	(＋)
508	68	F	Lung	pMMR	(＋)	(＋)	(＋)	(＋)
509	71	M	Bladder	pMMR	(＋)	(＋)	(＋)	(＋)
510	88	M	Lung	pMMR	(＋)	(＋)	(＋)	(＋)
511	83	M	Lung	pMMR	(＋)	(＋)	(＋)	(＋)
512	73	M	Lung	pMMR	(＋)	(＋)	(＋)	(＋)
513	73	M	Lung	pMMR	(＋)	(＋)	(＋)	(＋)
514	66	F	Other	pMMR	(＋)	(＋)	(＋)	(＋)
515	54	M	Lung	pMMR	(＋)	(＋)	(＋)	(＋)
516	62	M	Lung	pMMR	(＋)	(＋)	(＋)	(＋)
517	59	M	Lung	pMMR	(＋)	(＋)	(＋)	(＋)
518	57	M	Lung	pMMR	(＋)	(＋)	(＋)	(＋)
519	56	M	Lung	pMMR	(＋)	(＋)	(＋)	(＋)
520	69	M	Lung	pMMR	(＋)	(＋)	(＋)	(＋)
521	60	M	Lung	pMMR	(＋)	(＋)	(＋)	(＋)
522	85	M	Bladder	pMMR	(＋)	(＋)	(＋)	(＋)
523	52	F	Other	pMMR	(＋)	(＋)	(＋)	(＋)
524	78	M	Lung	pMMR	(＋)	(＋)	(＋)	(＋)
525	67	M	Lung	pMMR	(＋)	(＋)	(＋)	(＋)
526	73	M	Lung	pMMR	(＋)	(＋)	(＋)	(＋)
527	74	M	Lung	pMMR	(＋)	(＋)	(＋)	(＋)
528	69	F	Lung	pMMR	(＋)	(＋)	(＋)	(＋)
529	68	M	Lung	pMMR	(＋)	(＋)	(＋)	(＋)
530	75	M	Lung	pMMR	(＋)	(＋)	(＋)	(＋)
531	59	M	Lung	pMMR	(＋)	(＋)	(＋)	(＋)
532	70	M	Bladder	pMMR	(＋)	(＋)	(＋)	(＋)
533	78	F	Bladder	pMMR	(＋)	(＋)	(＋)	(＋)
534	78	M	Lung	pMMR	(＋)	(＋)	(＋)	(＋)
535	82	M	Other	pMMR	(＋)	(＋)	(＋)	(＋)
536	70	M	Lung	pMMR	(＋)	(＋)	(＋)	(＋)
537	60	M	Lung	pMMR	(＋)	(＋)	(＋)	(＋)
538	68	M	Lung	pMMR	(＋)	(＋)	(＋)	(＋)
539	72	M	Lung	pMMR	(＋)	(＋)	(＋)	(＋)
540	71	M	Other	pMMR	(＋)	(＋)	(＋)	(＋)
541	66	F	Lung	pMMR	(＋)	(＋)	(＋)	(＋)
542	55	M	Lung	pMMR	(＋)	(＋)	(＋)	(＋)
543	62	M	Other	pMMR	(＋)	(＋)	(＋)	(＋)
544	73	M	Lung	pMMR	(＋)	(＋)	(＋)	(＋)
545	80	M	Lung	pMMR	(＋)	(＋)	(＋)	(＋)
546	49	M	Lung	pMMR	(＋)	(＋)	(＋)	(＋)
547	58	M	Lung	pMMR	(＋)	(＋)	(＋)	(＋)
548	58	F	Lung	pMMR	(＋)	(＋)	(＋)	(＋)
549	50	M	Lung	pMMR	(＋)	(＋)	(＋)	(＋)
550	69	M	Gastric	pMMR	(＋)	(＋)	(＋)	(＋)
551	63	F	Lung	pMMR	(＋)	(＋)	(＋)	(＋)
552	77	M	Lung	pMMR	(＋)	(＋)	(＋)	(＋)
553	70	M	Lung	pMMR	(＋)	(＋)	(＋)	(＋)
554	67	M	Lung	pMMR	(＋)	(＋)	(＋)	(＋)
555	79	M	Lung	pMMR	(＋)	(＋)	(＋)	(＋)
556	78	M	Bladder	pMMR	(＋)	(＋)	(＋)	(＋)
557	63	M	Other	pMMR	(＋)	(＋)	(＋)	(＋)
558	72	F	Lung	pMMR	(＋)	(＋)	(＋)	(＋)
559	68	M	Lung	pMMR	(＋)	(＋)	(＋)	(＋)
560	62	F	Lung	pMMR	(＋)	(＋)	(＋)	(＋)
561	86	M	Other	pMMR	(＋)	(＋)	(＋)	(＋)
562	66	F	Other	pMMR	(＋)	(＋)	(＋)	(＋)
563	68	F	Lung	pMMR	(＋)	(＋)	(＋)	(＋)
564	55	M	Other	pMMR	(＋)	(＋)	(＋)	(＋)
565	60	M	Lung	pMMR	(＋)	(＋)	(＋)	(＋)
566	59	M	Lung	pMMR	(＋)	(＋)	(＋)	(＋)
567	73	F	Lung	pMMR	(＋)	(＋)	(＋)	(＋)
568	67	F	Lung	pMMR	(＋)	(＋)	(＋)	(＋)
569	65	M	Bladder	pMMR	(＋)	(＋)	(＋)	(＋)
570	65	F	Lung	pMMR	(＋)	(＋)	(＋)	(＋)
571	67	M	Lung	pMMR	(＋)	(＋)	(＋)	(＋)
572	73	M	Lung	pMMR	(＋)	(＋)	(＋)	(＋)
573	80	F	Other	pMMR	(＋)	(＋)	(＋)	(＋)
574	66	M	Lung	pMMR	(＋)	(＋)	(＋)	(＋)
575	68	M	Gastric	pMMR	(＋)	(＋)	(＋)	(＋)
576	74	F	Lung	pMMR	(＋)	(＋)	(＋)	(＋)
577	78	M	Lung	pMMR	(＋)	(＋)	(＋)	(＋)
578	67	M	Lung	pMMR	(＋)	(＋)	(＋)	(＋)
579	58	M	Lung	pMMR	(＋)	(＋)	(＋)	(＋)
580	44	F	Lung	pMMR	(＋)	(＋)	(＋)	(＋)
581	68	M	Lung	pMMR	(＋)	(＋)	(＋)	(＋)
582	54	F	Lung	pMMR	(＋)	(＋)	(＋)	(＋)
583	65	M	Lung	pMMR	(＋)	(＋)	(＋)	(＋)
584	75	M	Lung	pMMR	(＋)	(＋)	(＋)	(＋)
585	59	F	Other	pMMR	(＋)	(＋)	(＋)	(＋)
586	67	M	Bladder	pMMR	(＋)	(＋)	(＋)	(＋)
587	65	F	Lung	pMMR	(＋)	(＋)	(＋)	(＋)
588	52	M	Gastric	pMMR	(＋)	(＋)	(＋)	(＋)
589	56	M	Liver	pMMR	(＋)	(＋)	(＋)	(＋)
590	71	M	Liver	pMMR	(＋)	(＋)	(＋)	(＋)
591	71	M	Liver	pMMR	(＋)	(＋)	(＋)	(＋)
592	88	M	Liver	pMMR	(＋)	(＋)	(＋)	(＋)
593	86	M	Liver	pMMR	(＋)	(＋)	(＋)	(＋)
594	75	M	Liver	pMMR	(＋)	(＋)	(＋)	(＋)
595	78	M	Liver	pMMR	(＋)	(＋)	(＋)	(＋)
596	86	F	Liver	pMMR	(＋)	(＋)	(＋)	(＋)
597	75	F	Liver	pMMR	(＋)	(＋)	(＋)	(＋)
598	77	F	Liver	pMMR	(＋)	(＋)	(＋)	(＋)
599	76	M	Liver	pMMR	(＋)	(＋)	(＋)	(＋)
600	77	M	Liver	pMMR	(＋)	(＋)	(＋)	(＋)
601	53	M	Liver	pMMR	(＋)	(＋)	(＋)	(＋)
602	53	M	Liver	pMMR	(＋)	(＋)	(＋)	(＋)
603	82	M	Liver	pMMR	(＋)	(＋)	(＋)	(＋)
604	73	M	Liver	pMMR	(＋)	(＋)	(＋)	(＋)
605	72	M	Liver	pMMR	(＋)	(＋)	(＋)	(＋)
606	64	M	Liver	pMMR	(＋)	(＋)	(＋)	(＋)
607	72	M	Liver	pMMR	(＋)	(＋)	(＋)	(＋)
608	77	M	Liver	pMMR	(＋)	(＋)	(＋)	(＋)
609	78	M	Liver	pMMR	(＋)	(＋)	(＋)	(＋)
610	51	M	Liver	pMMR	(＋)	(＋)	(＋)	(＋)
611	82	M	Liver	pMMR	(＋)	(＋)	(＋)	(＋)
612	65	M	Liver	pMMR	(＋)	(＋)	(＋)	(＋)
613	72	M	Liver	pMMR	(＋)	(＋)	(＋)	(＋)
614	73	F	Liver	pMMR	(＋)	(＋)	(＋)	(＋)
615	60	M	Liver	pMMR	(＋)	(＋)	(＋)	(＋)
616	78	M	Liver	pMMR	(＋)	(＋)	(＋)	(＋)
617	47	M	Liver	pMMR	(＋)	(＋)	(＋)	(＋)
618	75	F	Liver	pMMR	(＋)	(＋)	(＋)	(＋)
619	71	F	Liver	pMMR	(＋)	(＋)	(＋)	(＋)
620	69	M	Liver	pMMR	(＋)	(＋)	(＋)	(＋)
621	86	F	Liver	pMMR	(＋)	(＋)	(＋)	(＋)
622	65	M	Liver	pMMR	(＋)	(＋)	(＋)	(＋)
623	64	M	Liver	pMMR	(＋)	(＋)	(＋)	(＋)
624	77	M	Liver	pMMR	(＋)	(＋)	(＋)	(＋)
625	72	F	Liver	pMMR	(＋)	(＋)	(＋)	(＋)
626	85	M	Liver	pMMR	(＋)	(＋)	(＋)	(＋)
627	77	M	Liver	pMMR	(＋)	(＋)	(＋)	(＋)
628	84	M	Liver	pMMR	(＋)	(＋)	(＋)	(＋)
629	74	F	Liver	pMMR	(＋)	(＋)	(＋)	(＋)
630	76	M	Liver	pMMR	(＋)	(＋)	(＋)	(＋)
631	66	M	Liver	pMMR	(＋)	(＋)	(＋)	(＋)
632	84	M	Liver	pMMR	(＋)	(＋)	(＋)	(＋)
633	83	M	Liver	pMMR	(＋)	(＋)	(＋)	(＋)
634	83	M	Liver	pMMR	(＋)	(＋)	(＋)	(＋)
635	71	F	Liver	pMMR	(＋)	(＋)	(＋)	(＋)
636	58	M	Liver	pMMR	(＋)	(＋)	(＋)	(＋)
637	85	M	Liver	pMMR	(＋)	(＋)	(＋)	(＋)
638	56	M	Liver	pMMR	(＋)	(＋)	(＋)	(＋)
639	74	M	Liver	pMMR	(＋)	(＋)	(＋)	(＋)
640	77	F	Liver	pMMR	(＋)	(＋)	(＋)	(＋)
641	77	M	Liver	pMMR	(＋)	(＋)	(＋)	(＋)
642	80	M	Liver	pMMR	(＋)	(＋)	(＋)	(＋)
643	70	F	Liver	pMMR	(＋)	(＋)	(＋)	(＋)
644	65	F	Liver	pMMR	(＋)	(＋)	(＋)	(＋)
645	72	F	Liver	pMMR	(＋)	(＋)	(＋)	(＋)
646	72	F	Liver	pMMR	(＋)	(＋)	(＋)	(＋)
647	59	M	Liver	pMMR	(＋)	(＋)	(＋)	(＋)
648	71	M	Liver	pMMR	(＋)	(＋)	(＋)	(＋)
649	71	M	Liver	pMMR	(＋)	(＋)	(＋)	(＋)
650	71	M	Liver	pMMR	(＋)	(＋)	(＋)	(＋)
651	69	M	Liver	pMMR	(＋)	(＋)	(＋)	(＋)
652	77	M	Liver	pMMR	(＋)	(＋)	(＋)	(＋)
653	84	F	Liver	pMMR	(＋)	(＋)	(＋)	(＋)
654	59	F	Liver	pMMR	(＋)	(＋)	(＋)	(＋)
655	72	M	Liver	pMMR	(＋)	(＋)	(＋)	(＋)
656	75	M	Liver	pMMR	(＋)	(＋)	(＋)	(＋)
657	61	F	Ovary	pMMR	(＋)	(＋)	(＋)	(＋)
658	61	F	Endometrium	pMMR	(＋)	(＋)	(＋)	(＋)
659	85	M	Liver	pMMR	(＋)	(＋)	(＋)	(＋)
660	76	M	Liver	pMMR	(＋)	(＋)	(＋)	(＋)
661	69	M	Liver	pMMR	(＋)	(＋)	(＋)	(＋)
662	69	M	Liver	pMMR	(＋)	(＋)	(＋)	(＋)
663	64	M	Liver	pMMR	(＋)	(＋)	(＋)	(＋)
664	56	M	Liver	pMMR	(＋)	(＋)	(＋)	(＋)
665	72	M	Liver	pMMR	(＋)	(＋)	(＋)	(＋)
666	55	M	Liver	pMMR	(＋)	(＋)	(＋)	(＋)
667	59	M	Liver	pMMR	(＋)	(＋)	(＋)	(＋)
668	73	M	Liver	pMMR	(＋)	(＋)	(＋)	(＋)
669	73	M	Liver	pMMR	(＋)	(＋)	(＋)	(＋)
670	65	F	Liver	pMMR	(＋)	(＋)	(＋)	(＋)
671	65	F	Liver	pMMR	(＋)	(＋)	(＋)	(＋)
672	73	M	Liver	pMMR	(＋)	(＋)	(＋)	(＋)
673	67	M	Liver	pMMR	(＋)	(＋)	(＋)	(＋)
674	76	F	Liver	pMMR	(＋)	(＋)	(＋)	(＋)
675	74	M	Liver	pMMR	(＋)	(＋)	(＋)	(＋)
676	65	M	Liver	pMMR	(＋)	(＋)	(＋)	(＋)
677	65	M	Liver	pMMR	(＋)	(＋)	(＋)	(＋)
678	62	M	Liver	pMMR	(＋)	(＋)	(＋)	(＋)
679	50	M	Liver	pMMR	(＋)	(＋)	(＋)	(＋)
680	65	M	Liver	pMMR	(＋)	(＋)	(＋)	(＋)
681	77	M	Liver	pMMR	(＋)	(＋)	(＋)	(＋)
682	77	M	Liver	pMMR	(＋)	(＋)	(＋)	(＋)
683	59	M	Liver	pMMR	(＋)	(＋)	(＋)	(＋)
684	65	M	Liver	pMMR	(＋)	(＋)	(＋)	(＋)
685	78	M	Liver	pMMR	(＋)	(＋)	(＋)	(＋)
686	78	M	Liver	pMMR	(＋)	(＋)	(＋)	(＋)
687	67	M	Liver	pMMR	(＋)	(＋)	(＋)	(＋)
688	54	M	Liver	pMMR	(＋)	(＋)	(＋)	(＋)
689	54	M	Liver	pMMR	(＋)	(＋)	(＋)	(＋)
690	75	M	Liver	pMMR	(＋)	(＋)	(＋)	(＋)
691	75	M	Liver	pMMR	(＋)	(＋)	(＋)	(＋)
692	75	M	Liver	pMMR	(＋)	(＋)	(＋)	(＋)
693	75	M	Liver	pMMR	(＋)	(＋)	(＋)	(＋)
694	61	M	Liver	pMMR	(＋)	(＋)	(＋)	(＋)
695	77	F	Bile duct	pMMR	(＋)	(＋)	(＋)	(＋)
696	71	M	Liver	pMMR	(＋)	(＋)	(＋)	(＋)
697	76	F	Bile duct	pMMR	(＋)	(＋)	(＋)	(＋)
698	68	M	Liver	pMMR	(＋)	(＋)	(＋)	(＋)
699	78	M	Bile duct	pMMR	(＋)	(＋)	(＋)	(＋)
700	71	M	Liver	pMMR	(＋)	(＋)	(＋)	(＋)
701	85	F	Bile duct	pMMR	(＋)	(＋)	(＋)	(＋)
702	74	M	Liver	pMMR	(＋)	(＋)	(＋)	(＋)
703	77	M	Bile duct	pMMR	(＋)	(＋)	(＋)	(＋)
704	65	M	Liver	pMMR	(＋)	(＋)	(＋)	(＋)
705	60	F	Bile duct	dMMR	(＋)	(-)	(-)	(＋)
706	64	M	Liver	pMMR	(＋)	(＋)	(＋)	(＋)
707	69	F	Bile duct	pMMR	(＋)	(＋)	(＋)	(＋)
708	72	M	Liver	pMMR	(＋)	(＋)	(＋)	(＋)
709	65	M	Bile duct	pMMR	(＋)	(＋)	(＋)	(＋)
710	74	M	Liver	pMMR	(＋)	(＋)	(＋)	(＋)
711	79	F	Bile duct	pMMR	(＋)	(＋)	(＋)	(＋)
712	62	M	Liver	pMMR	(＋)	(＋)	(＋)	(＋)
713	74	M	Bile duct	pMMR	(＋)	(＋)	(＋)	(＋)
714	65	M	Bile duct	pMMR	(＋)	(＋)	(＋)	(＋)
715	67	M	Liver	pMMR	(＋)	(＋)	(＋)	(＋)
716	78	M	Liver	pMMR	(＋)	(＋)	(＋)	(＋)
717	79	M	Gastric	pMMR	(＋)	(＋)	(＋)	(＋)
718	58	M	Liver	pMMR	(＋)	(＋)	(＋)	(＋)
719	73	F	Colorectal	pMMR	(＋)	(＋)	(＋)	(＋)
720	62	F	Ovary	pMMR	(＋)	(＋)	(＋)	(＋)
721	45	F	Cervix	pMMR	(＋)	(＋)	(＋)	(＋)
722	70	M	Colorectal	pMMR	(＋)	(＋)	(＋)	(＋)
723	59	F	Ovary	pMMR	(＋)	(＋)	(＋)	(＋)
724	51	F	Endometrium	pMMR	(＋)	(＋)	(＋)	(＋)
725	58	F	Ovary	pMMR	(＋)	(＋)	(＋)	(＋)
726	68	M	Colorectal	pMMR	(＋)	(＋)	(＋)	(＋)
727	58	F	Ovary	pMMR	(＋)	(＋)	(＋)	(＋)
728	70	F	Other	pMMR	(＋)	(＋)	(＋)	(＋)
729	67	F	Ovary	pMMR	(＋)	(＋)	(＋)	(＋)
730	60	M	Colorectal	pMMR	(＋)	(＋)	(＋)	(＋)
731	67	F	Ovary	pMMR	(＋)	(＋)	(＋)	(＋)
732	71	F	Ovary	pMMR	(＋)	(＋)	(＋)	(＋)
733	53	F	Colorectal	pMMR	(＋)	(＋)	(＋)	(＋)
734	71	F	Ovary	pMMR	(＋)	(＋)	(＋)	(＋)
735	80	M	Esophagus	pMMR	(＋)	(＋)	(＋)	(＋)
736	71	F	Ovary	pMMR	(＋)	(＋)	(＋)	(＋)
737	77	M	Colorectal	pMMR	(＋)	(＋)	(＋)	(＋)
738	76	F	Colorectal	pMMR	(＋)	(＋)	(＋)	(＋)
739	64	F	Ovary	pMMR	(＋)	(＋)	(＋)	(＋)
740	64	F	Ovary	pMMR	(＋)	(＋)	(＋)	(＋)
741	81	F	Pancreas	pMMR	(＋)	(＋)	(＋)	(＋)
742	70	F	Ovary	pMMR	(＋)	(＋)	(＋)	(＋)
743	66	M	Colorectal	pMMR	(＋)	(＋)	(＋)	(＋)
744	72	M	Bile duct	pMMR	(＋)	(＋)	(＋)	(＋)
745	49	F	Ovary	pMMR	(＋)	(＋)	(＋)	(＋)
746	71	F	Breast	pMMR	(＋)	(＋)	(＋)	(＋)
747	49	F	Ovary	pMMR	(＋)	(＋)	(＋)	(＋)
748	71	F	Ovary	pMMR	(＋)	(＋)	(＋)	(＋)
749	64	F	Endometrium	pMMR	(＋)	(＋)	(＋)	(＋)
750	71	F	Ovary	pMMR	(＋)	(＋)	(＋)	(＋)
751	72	M	Other	pMMR	(＋)	(＋)	(＋)	(＋)
752	62	F	Ovary	pMMR	(＋)	(＋)	(＋)	(＋)
753	73	F	Colorectal	pMMR	(＋)	(＋)	(＋)	(＋)
754	62	F	Ovary	pMMR	(＋)	(＋)	(＋)	(＋)
755	57	M	Gastric	pMMR	(＋)	(＋)	(＋)	(＋)
756	61	F	Ovary	pMMR	(＋)	(＋)	(＋)	(＋)
757	68	F	Breast	pMMR	(＋)	(＋)	(＋)	(＋)
758	68	F	Ovary	pMMR	(＋)	(＋)	(＋)	(＋)
759	79	F	Colorectal	pMMR	(＋)	(＋)	(＋)	(＋)
760	45	F	Ovary	pMMR	(＋)	(＋)	(＋)	(＋)
761	82	M	Gastric	pMMR	(＋)	(＋)	(＋)	(＋)
762	45	F	Ovary	pMMR	(＋)	(＋)	(＋)	(＋)
763	62	M	Gastric	pMMR	(＋)	(＋)	(＋)	(＋)
764	60	F	Ovary	pMMR	(＋)	(＋)	(＋)	(＋)
765	75	M	Gastric	dMMR	(-)	(＋)	(＋)	(-)
766	62	F	Ovary	pMMR	(＋)	(＋)	(＋)	(＋)
767	66	F	Gastric	dMMR	(-)	(＋)	(＋)	(-)
768	47	F	Ovary	pMMR	(＋)	(＋)	(＋)	(＋)
769	78	M	Gastric	pMMR	(＋)	(＋)	(＋)	(＋)
770	56	F	Endometrium	pMMR	(＋)	(＋)	(＋)	(＋)
771	56	M	Gastric	pMMR	(＋)	(＋)	(＋)	(＋)
772	51	F	Ovary	dMMR	(-)	(＋)	(＋)	(-)
773	72	M	Gastric	pMMR	(＋)	(＋)	(＋)	(＋)
774	70	F	Gastric	dMMR	(-)	(＋)	(＋)	(-)
775	61	F	Ovary	pMMR	(＋)	(＋)	(＋)	(＋)
776	80	M	Gastric	pMMR	(＋)	(＋)	(＋)	(＋)
777	65	F	Ovary	pMMR	(＋)	(＋)	(＋)	(＋)
778	54	F	Ovary	pMMR	(＋)	(＋)	(＋)	(＋)
779	75	F	Endometrium	dMMR	(-)	(＋)	(＋)	(-)
780	68	F	Ovary	pMMR	(＋)	(＋)	(＋)	(＋)
781	42	F	Endometrium	pMMR	(＋)	(＋)	(＋)	(＋)
782	42	F	Endometrium	pMMR	(＋)	(＋)	(＋)	(＋)
783	67	F	Endometrium	pMMR	(＋)	(＋)	(＋)	(＋)
784	57	F	Ovary	pMMR	(＋)	(＋)	(＋)	(＋)
785	81	F	Endometrium	pMMR	(＋)	(＋)	(＋)	(＋)
786	44	F	Endometrium	pMMR	(＋)	(＋)	(＋)	(＋)
787	63	F	Ovary	pMMR	(＋)	(＋)	(＋)	(＋)
788	67	F	Ovary	pMMR	(＋)	(＋)	(＋)	(＋)
789	53	F	Endometrium	pMMR	(＋)	(＋)	(＋)	(＋)
790	54	F	Ovary	pMMR	(＋)	(＋)	(＋)	(＋)
791	57	F	Endometrium	pMMR	(＋)	(＋)	(＋)	(＋)
792	65	F	Ovary	pMMR	(＋)	(＋)	(＋)	(＋)
793	55	F	Endometrium	dMMR	(-)	(＋)	(＋)	(-)
794	70	F	Endometrium	pMMR	(＋)	(＋)	(＋)	(＋)
795	43	F	Endometrium	dMMR	(＋)	(-)	(-)	(＋)
796	70	F	Endometrium	pMMR	(＋)	(＋)	(＋)	(＋)
797	62	F	Endometrium	pMMR	(＋)	(＋)	(＋)	(＋)
798	66	F	Endometrium	pMMR	(＋)	(＋)	(＋)	(＋)
799	60	F	Ovary	pMMR	(＋)	(＋)	(＋)	(＋)
800	65	F	Endometrium	dMMR	(-)	(＋)	(＋)	(-)
801	63	F	Endometrium	pMMR	(＋)	(＋)	(＋)	(＋)
802	34	F	Ovary	pMMR	(＋)	(＋)	(＋)	(＋)
803	61	F	Endometrium	pMMR	(＋)	(＋)	(＋)	(＋)
804	47	F	Ovary	pMMR	(＋)	(＋)	(＋)	(＋)
805	64	F	Endometrium	dMMR	(-)	(＋)	(＋)	(-)
806	45	F	Endometrium	dMMR	(＋)	(-)	(-)	(＋)
807	62	F	Endometrium	pMMR	(＋)	(＋)	(＋)	(＋)
808	41	F	Ovary	pMMR	(＋)	(＋)	(＋)	(＋)
809	54	F	Endometrium	dMMR	(-)	(＋)	(＋)	(-)
810	63	F	Ovary	pMMR	(＋)	(＋)	(＋)	(＋)
811	38	F	Endometrium	pMMR	(＋)	(＋)	(＋)	(＋)
812	56	F	Endometrium	dMMR	(＋)	(＋)	(＋)	(-)
813	60	F	Endometrium	pMMR	(＋)	(＋)	(＋)	(＋)
814	75	F	Endometrium	pMMR	(＋)	(＋)	(＋)	(＋)
815	50	F	Endometrium	pMMR	(＋)	(＋)	(＋)	(＋)
816	55	F	Endometrium	pMMR	(＋)	(＋)	(＋)	(＋)
817	52	F	Endometrium	pMMR	(＋)	(＋)	(＋)	(＋)
818	48	F	Endometrium	pMMR	(＋)	(＋)	(＋)	(＋)
819	52	F	Endometrium	pMMR	(＋)	(＋)	(＋)	(＋)
820	65	F	Ovary	pMMR	(＋)	(＋)	(＋)	(＋)
821	54	F	Endometrium	dMMR	(-)	(＋)	(＋)	(-)
822	64	F	Ovary	pMMR	(＋)	(＋)	(＋)	(＋)
823	46	F	Endometrium	pMMR	(＋)	(＋)	(＋)	(＋)
824	55	F	Endometrium	pMMR	(＋)	(＋)	(＋)	(＋)
825	86	M	Colorectal	pMMR	(＋)	(＋)	(＋)	(＋)
826	44	F	Endometrium	pMMR	(＋)	(＋)	(＋)	(＋)
827	60	F	Other	pMMR	(＋)	(＋)	(＋)	(＋)
828	51	F	Endometrium	pMMR	(＋)	(＋)	(＋)	(＋)
829	67	M	Gastric	pMMR	(＋)	(＋)	(＋)	(＋)
830	56	F	Endometrium	pMMR	(＋)	(＋)	(＋)	(＋)
831	62	F	Endometrium	pMMR	(＋)	(＋)	(＋)	(＋)
832	71	F	Endometrium	pMMR	(＋)	(＋)	(＋)	(＋)
833	73	F	Endometrium	pMMR	(＋)	(＋)	(＋)	(＋)
834	41	F	Endometrium	pMMR	(＋)	(＋)	(＋)	(＋)
835	42	F	Endometrium	pMMR	(＋)	(＋)	(＋)	(＋)
836	59	F	Endometrium	dMMR	(-)	(＋)	(＋)	(-)
837	63	F	Endometrium	pMMR	(＋)	(＋)	(＋)	(＋)
838	48	F	Endometrium	pMMR	(＋)	(＋)	(＋)	(＋)
839	73	F	Endometrium	d/pMMR	(-)	(＋)	(＋)	(-)
840	68	F	Other	pMMR	(＋)	(＋)	(＋)	(＋)
841	55	M	Pancreas	pMMR	(＋)	(＋)	(＋)	(＋)
842	48	F	Endometrium	pMMR	(＋)	(＋)	(＋)	(＋)
843	68	F	Endometrium	pMMR	(＋)	(＋)	(＋)	(＋)
844	67	M	Colorectal	pMMR	(＋)	(＋)	(＋)	(＋)
845	66	F	Endometrium	pMMR	(＋)	(＋)	(＋)	(＋)
846	55	F	Endometrium	pMMR	(＋)	(＋)	(＋)	(＋)
847	72	F	Colorectal	pMMR	(＋)	(＋)	(＋)	(＋)
848	53	F	Endometrium	pMMR	(＋)	(＋)	(＋)	(＋)
849	70	M	Other	pMMR	(＋)	(＋)	(＋)	(＋)
850	53	F	Endometrium	pMMR	(＋)	(＋)	(＋)	(＋)
851	43	F	Gastric	pMMR	(＋)	(＋)	(＋)	(＋)
852	50	F	Endometrium	pMMR	(＋)	(＋)	(＋)	(＋)
853	66	M	Lung	pMMR	(＋)	(＋)	(＋)	(＋)
854	62	F	Endometrium	pMMR	(＋)	(＋)	(＋)	(＋)
855	76	M	Lung	pMMR	(＋)	(＋)	(＋)	(＋)
856	58	F	Endometrium	pMMR	(＋)	(＋)	(＋)	(＋)
857	86	M	Lung	pMMR	(＋)	(＋)	(＋)	(＋)
858	60	F	Endometrium	pMMR	(＋)	(＋)	(＋)	(＋)
859	62	M	Pancreas	pMMR	(＋)	(＋)	(＋)	(＋)
860	57	F	Endometrium	pMMR	(＋)	(＋)	(＋)	(＋)
861	81	M	Pancreas	pMMR	(＋)	(＋)	(＋)	(＋)
862	61	F	Endometrium	dMMR	(-)	(＋)	(＋)	(-)
863	77	F	Pancreas	pMMR	(＋)	(＋)	(＋)	(＋)
864	65	F	Endometrium	pMMR	(＋)	(＋)	(＋)	(＋)
865	46	F	Other	pMMR	(＋)	(＋)	(＋)	(＋)
866	73	F	Endometrium	dMMR	(-)	(＋)	(＋)	(-)
867	54	F	Endometrium	dMMR	(＋)	(-)	(-)	(＋)
868	63	F	Endometrium	dMMR	(-)	(＋)	(＋)	(-)
869	57	F	Endometrium	dMMR	(-)	(＋)	(＋)	(-)
870	52	F	Endometrium	pMMR	(＋)	(＋)	(＋)	(＋)
871	67	F	Endometrium	pMMR	(＋)	(＋)	(＋)	(＋)
872	58	F	Endometrium	pMMR	(＋)	(＋)	(＋)	(＋)
873	54	F	Endometrium	pMMR	(＋)	(＋)	(＋)	(＋)
874	62	F	Endometrium	pMMR	(＋)	(＋)	(＋)	(＋)
875	35	F	Endometrium	pMMR	(＋)	(＋)	(＋)	(＋)
876	69	F	Ovary	pMMR	(＋)	(＋)	(＋)	(＋)
877	50	F	Ovary	pMMR	(＋)	(＋)	(＋)	(＋)
878	80	M	Colorectal	pMMR	(＋)	(＋)	(＋)	(＋)
879	70	M	Colorectal	pMMR	(＋)	(＋)	(＋)	(＋)
880	86	M	Colorectal	pMMR	(＋)	(＋)	(＋)	(＋)
881	72	M	Prostate	pMMR	(＋)	(＋)	(＋)	(＋)
882	80	M	Colorectal	pMMR	(＋)	(＋)	(＋)	(＋)
883	66	F	Other	pMMR	(＋)	(＋)	(＋)	(＋)
884	69	F	Other	pMMR	(＋)	(＋)	(＋)	(＋)
885	75	M	Pancreas	pMMR	(＋)	(＋)	(＋)	(＋)
886	74	M	Bile duct	pMMR	(＋)	(＋)	(＋)	(＋)
887	63	M	Colorectal	pMMR	(＋)	(＋)	(＋)	(＋)
888	33	F	Colorectal	pMMR	(＋)	(＋)	(＋)	(＋)
889	86	F	Other	pMMR	(＋)	(＋)	(＋)	(＋)
890	60	M	Esophagus	pMMR	(＋)	(＋)	(＋)	(＋)
891	63	F	Colorectal	dMMR	(-)	(＋)	(＋)	(-)
892	67	M	Other	pMMR	(＋)	(＋)	(＋)	(＋)
893	73	M	Other	pMMR	(＋)	(＋)	(＋)	(＋)
894	41	F	Breast	pMMR	(＋)	(＋)	(＋)	(＋)
895	78	F	Lung	pMMR	(＋)	(＋)	(＋)	(＋)
896	58	M	Colorectal	pMMR	(＋)	(＋)	(＋)	(＋)
897	76	M	Bladder	pMMR	(＋)	(＋)	(＋)	(＋)
898	62	M	Colorectal	pMMR	(＋)	(＋)	(＋)	(＋)
899	57	M	Colorectal	pMMR	(＋)	(＋)	(＋)	(＋)
900	69	F	Other	pMMR	(＋)	(＋)	(＋)	(＋)
901	60	M	Colorectal	pMMR	(＋)	(＋)	(＋)	(＋)
902	58	M	Bile duct	pMMR	(＋)	(＋)	(＋)	(＋)
903	79	M	Esophagus	pMMR	(＋)	(＋)	(＋)	(＋)
904	78	M	Other	pMMR	(＋)	(＋)	(＋)	(＋)
905	50	F	Endometrium	d/pMMR	(-)	(＋)	(＋)	(-)
906	60	M	Other	pMMR	(＋)	(＋)	(＋)	(＋)
907	73	F	Endometrium	pMMR	(＋)	(＋)	(＋)	(＋)
908	60	M	Other	pMMR	(＋)	(＋)	(＋)	(＋)
909	77	M	Pancreas	pMMR	(＋)	(＋)	(＋)	(＋)
910	75	M	Pancreas	pMMR	(＋)	(＋)	(＋)	(＋)
911	77	M	Esophagus	pMMR	(＋)	(＋)	(＋)	(＋)
912	33	F	Other	pMMR	(＋)	(＋)	(＋)	(＋)
913	84	M	Colorectal	pMMR	(＋)	(＋)	(＋)	(＋)
914	74	F	Colorectal	dMMR	(-)	(＋)	(＋)	(-)
915	81	F	Bile duct	pMMR	(＋)	(＋)	(＋)	(＋)
916	60	M	Esophagus	pMMR	(＋)	(＋)	(＋)	(＋)
917	64	M	Esophagus	pMMR	(＋)	(＋)	(＋)	(＋)
918	83	F	Colorectal	pMMR	(＋)	(＋)	(＋)	(＋)
919	84	F	Colorectal	pMMR	(＋)	(＋)	(＋)	(＋)
920	39	F	Colorectal	pMMR	(＋)	(＋)	(＋)	(＋)
921	51	F	Breast	pMMR	(＋)	(＋)	(＋)	(＋)
922	79	M	Colorectal	pMMR	(＋)	(＋)	(＋)	(＋)
923	75	F	Colorectal	pMMR	(＋)	(＋)	(＋)	(＋)
924	71	M	Colorectal	pMMR	(＋)	(＋)	(＋)	(＋)
925	49	F	Colorectal	pMMR	(＋)	(＋)	(＋)	(＋)
926	69	M	Colorectal	pMMR	(＋)	(＋)	(＋)	(＋)
927	60	M	Other	pMMR	(＋)	(＋)	(＋)	(＋)
928	39	F	Other	pMMR	(＋)	(＋)	(＋)	(＋)
929	74	M	Colorectal	pMMR	(＋)	(＋)	(＋)	(＋)
930	71	F	Colorectal	pMMR	(＋)	(＋)	(＋)	(＋)
931	60	F	Colorectal	pMMR	(＋)	(＋)	(＋)	(＋)
932	63	M	Colorectal	pMMR	(＋)	(＋)	(＋)	(＋)
933	60	M	Colorectal	pMMR	(＋)	(＋)	(＋)	(＋)
934	73	F	Endometrium	dMMR	(-)	(＋)	(＋)	(-)
935	39	M	Colorectal	pMMR	(＋)	(＋)	(＋)	(＋)
936	74	M	Gastric	pMMR	(＋)	(＋)	(＋)	(＋)
937	77	F	Gastric	pMMR	(＋)	(＋)	(＋)	(＋)
938	56	F	Colorectal	pMMR	(＋)	(＋)	(＋)	(＋)
939	86	M	Gastric	pMMR	(＋)	(＋)	(＋)	(＋)
940	57	F	Endometrium	pMMR	(＋)	(＋)	(＋)	(＋)
941	69	F	Endometrium	pMMR	(＋)	(＋)	(＋)	(＋)
942	69	F	Endometrium	pMMR	(＋)	(＋)	(＋)	(＋)
943	58	F	Endometrium	pMMR	(＋)	(＋)	(＋)	(＋)
944	51	F	Endometrium	pMMR	(＋)	(＋)	(＋)	(＋)
945	63	F	Endometrium	pMMR	(＋)	(＋)	(＋)	(＋)
946	49	F	Endometrium	pMMR	(＋)	(＋)	(＋)	(＋)
947	59	F	Endometrium	pMMR	(＋)	(＋)	(＋)	(＋)
948	40	F	Endometrium	pMMR	(＋)	(＋)	(＋)	(＋)
949	70	F	Endometrium	pMMR	(＋)	(＋)	(＋)	(＋)
950	64	F	Endometrium	pMMR	(＋)	(＋)	(＋)	(＋)
951	59	F	Endometrium	pMMR	(＋)	(＋)	(＋)	(＋)
952	47	F	Endometrium	pMMR	(＋)	(＋)	(＋)	(＋)
953	51	F	Endometrium	pMMR	(＋)	(＋)	(＋)	(＋)
954	57	F	Endometrium	dMMR	(-)	(＋)	(＋)	(-)
955	80	F	Endometrium	pMMR	(＋)	(＋)	(＋)	(＋)
956	85	F	Endometrium	pMMR	(＋)	(＋)	(＋)	(＋)
957	50	F	Endometrium	pMMR	(＋)	(＋)	(＋)	(＋)
958	54	F	Endometrium	pMMR	(＋)	(＋)	(＋)	(＋)
959	50	F	Endometrium	dMMR	(＋)	(＋)	(-)	(＋)
960	89	F	Endometrium	pMMR	(＋)	(＋)	(＋)	(＋)
961	70	F	Endometrium	pMMR	(＋)	(＋)	(＋)	(＋)
962	65	F	Endometrium	pMMR	(＋)	(＋)	(＋)	(＋)
963	64	F	Endometrium	pMMR	(＋)	(＋)	(＋)	(＋)
964	47	F	Endometrium	pMMR	(＋)	(＋)	(＋)	(＋)
965	63	F	Endometrium	pMMR	(＋)	(＋)	(＋)	(＋)
966	48	F	Endometrium	pMMR	(＋)	(＋)	(＋)	(＋)
967	40	F	Endometrium	pMMR	(＋)	(＋)	(＋)	(＋)
968	69	F	Endometrium	dMMR	(-)	(＋)	(＋)	(-)
969	75	F	Endometrium	pMMR	(＋)	(＋)	(＋)	(＋)
970	86	F	Endometrium	pMMR	(＋)	(＋)	(＋)	(＋)
971	74	F	Endometrium	pMMR	(＋)	(＋)	(＋)	(＋)
972	83	F	Endometrium	dMMR	(-)	(＋)	(＋)	(-)
973	71	F	Endometrium	d/pMMR	(-)	(＋)	(＋)	(-)
974	77	F	Endometrium	pMMR	(＋)	(＋)	(＋)	(＋)
975	66	F	Endometrium	pMMR	(＋)	(＋)	(＋)	(＋)
976	87	F	Endometrium	pMMR	(＋)	(＋)	(＋)	(＋)
977	68	F	Endometrium	pMMR	(＋)	(＋)	(＋)	(＋)
978	75	F	Endometrium	pMMR	(＋)	(＋)	(＋)	(＋)
979	68	F	Endometrium	pMMR	(＋)	(＋)	(＋)	(＋)
980	59	F	Endometrium	dMMR	(-)	(＋)	(＋)	(-)
981	61	F	Endometrium	pMMR	(＋)	(＋)	(＋)	(＋)
982	71	F	Endometrium	pMMR	(＋)	(＋)	(＋)	(＋)
983	59	F	Endometrium	pMMR	(＋)	(＋)	(＋)	(＋)
984	69	M	Other	pMMR	(＋)	(＋)	(＋)	(＋)
985	64	F	Endometrium	pMMR	(＋)	(＋)	(＋)	(＋)
986	64	F	Colorectal	pMMR	(＋)	(＋)	(＋)	(＋)
987	57	F	Endometrium	dMMR	(＋)	(-)	(-)	(＋)
988	61	F	Cervix	pMMR	(＋)	(＋)	(＋)	(＋)
989	60	F	Endometrium	pMMR	(＋)	(＋)	(＋)	(＋)
990	76	M	Pancreas	pMMR	(＋)	(＋)	(＋)	(＋)
991	68	M	Colorectal	pMMR	(＋)	(＋)	(＋)	(＋)
992	67	M	Colorectal	pMMR	(＋)	(＋)	(＋)	(＋)
993	51	M	Colorectal	pMMR	(＋)	(＋)	(＋)	(＋)
994	77	F	Colorectal	pMMR	(＋)	(＋)	(＋)	(＋)
995	77	F	Other	pMMR	(＋)	(＋)	(＋)	(＋)
996	69	F	Endometrium	pMMR	(＋)	(＋)	(＋)	(＋)
997	68	M	Colorectal	dMMR	(-)	(＋)	(＋)	(-)
998	73	F	Colorectal	pMMR	(＋)	(＋)	(＋)	(＋)
999	74	M	Colorectal	dMMR	(-)	(＋)	(＋)	(-)
1000	53	F	Colorectal	pMMR	(＋)	(＋)	(＋)	(＋)
1001	58	F	Other	pMMR	(＋)	(＋)	(＋)	(＋)
1002	78	M	Gastric	pMMR	(＋)	(＋)	(＋)	(＋)
1003	78	M	Pancreas	pMMR	(＋)	(＋)	(＋)	(＋)
1004	50	M	Colorectal	dMMR	(＋)	(-)	(-)	(＋)
1005	75	M	Pancreas	pMMR	(＋)	(＋)	(＋)	(＋)
1006	72	F	Colorectal	pMMR	(＋)	(＋)	(＋)	(＋)
1007	82	F	Colorectal	pMMR	(＋)	(＋)	(＋)	(＋)
1008	62	F	Colorectal	pMMR	(＋)	(＋)	(＋)	(＋)
1009	65	M	Colorectal	pMMR	(＋)	(＋)	(＋)	(＋)
1010	61	F	Endometrium	pMMR	(＋)	(＋)	(＋)	(＋)
1011	36	F	Endometrium	pMMR	(＋)	(＋)	(＋)	(＋)
1012	60	F	Colorectal	pMMR	(＋)	(＋)	(＋)	(＋)
1013	76	M	Colorectal	pMMR	(＋)	(＋)	(＋)	(＋)
1014	77	F	Other	pMMR	(＋)	(＋)	(＋)	(＋)
1015	73	M	Colorectal	pMMR	(＋)	(＋)	(＋)	(＋)
1016	71	F	Colorectal	pMMR	(＋)	(＋)	(＋)	(＋)
1017	71	M	Colorectal	pMMR	(＋)	(＋)	(＋)	(＋)
1018	84	F	Colorectal	pMMR	(＋)	(＋)	(＋)	(＋)
1019	76	M	Colorectal	pMMR	(＋)	(＋)	(＋)	(＋)
1020	52	F	Colorectal	pMMR	(＋)	(＋)	(＋)	(＋)
1021	84	F	Colorectal	pMMR	(＋)	(＋)	(＋)	(＋)
1022	72	F	Colorectal	pMMR	(＋)	(＋)	(＋)	(＋)
1023	47	F	Breast	pMMR	(＋)	(＋)	(＋)	(＋)
1024	76	M	Gastric	pMMR	(＋)	(＋)	(＋)	(＋)
1025	86	M	Gastric	pMMR	(＋)	(＋)	(＋)	(＋)
1026	72	M	Colorectal	pMMR	(＋)	(＋)	(＋)	(＋)
1027	59	F	Pancreas	pMMR	(＋)	(＋)	(＋)	(＋)
1028	81	M	Other	pMMR	(＋)	(＋)	(＋)	(＋)
1029	72	F	Other	pMMR	(＋)	(＋)	(＋)	(＋)
1030	61	F	Breast	pMMR	(＋)	(＋)	(＋)	(＋)
1031	70	F	Gastric	pMMR	(＋)	(＋)	(＋)	(＋)
1032	85	F	Breast	pMMR	(＋)	(＋)	(＋)	(＋)
1033	47	M	Pancreas	pMMR	(＋)	(＋)	(＋)	(＋)
1034	56	F	Colorectal	pMMR	(＋)	(＋)	(＋)	(＋)
1035	79	M	Pancreas	pMMR	(＋)	(＋)	(＋)	(＋)
1036	72	M	Colorectal	pMMR	(＋)	(＋)	(＋)	(＋)
1037	36	F	Colorectal	pMMR	(＋)	(＋)	(＋)	(＋)
1038	73	M	Colorectal	pMMR	(＋)	(＋)	(＋)	(＋)
1039	81	F	Breast	pMMR	(＋)	(＋)	(＋)	(＋)
1040	74	M	Gastric	pMMR	(＋)	(＋)	(＋)	(＋)
1041	59	M	Colorectal	pMMR	(＋)	(＋)	(＋)	(＋)
1042	80	M	Colorectal	pMMR	(＋)	(＋)	(＋)	(＋)
1043	72	M	Colorectal	pMMR	(＋)	(＋)	(＋)	(＋)
1044	66	M	Other	pMMR	(＋)	(＋)	(＋)	(＋)
1045	72	M	Colorectal	pMMR	(＋)	(＋)	(＋)	(＋)
1046	66	F	Breast	pMMR	(＋)	(＋)	(＋)	(＋)
1047	58	M	Prostate	pMMR	(＋)	(＋)	(＋)	(＋)
1048	55	F	Ovary	pMMR	(＋)	(＋)	(＋)	(＋)
1049	78	F	Pancreas	pMMR	(＋)	(＋)	(＋)	(＋)
1050	72	M	Other	pMMR	(＋)	(＋)	(＋)	(＋)
1051	65	M	Colorectal	pMMR	(＋)	(＋)	(＋)	(＋)
1052	71	M	Gastric	pMMR	(＋)	(＋)	(＋)	(＋)
1053	72	M	Gastric	pMMR	(＋)	(＋)	(＋)	(＋)
1054	57	M	Other	pMMR	(＋)	(＋)	(＋)	(＋)
1055	51	F	Colorectal	pMMR	(＋)	(＋)	(＋)	(＋)
1056	71	M	Colorectal	pMMR	(＋)	(＋)	(＋)	(＋)
1057	72	F	Colorectal	pMMR	(＋)	(＋)	(＋)	(＋)
1058	30	F	Gastric	pMMR	(＋)	(＋)	(＋)	(＋)
1059	51	M	Colorectal	pMMR	(＋)	(＋)	(＋)	(＋)
1060	57	F	Colorectal	pMMR	(＋)	(＋)	(＋)	(＋)
1061	41	F	Ovary	pMMR	(＋)	(＋)	(＋)	(＋)
1062	79	M	Esophagus	pMMR	(＋)	(＋)	(＋)	(＋)
1063	70	M	Colorectal	pMMR	(＋)	(＋)	(＋)	(＋)
1064	61	M	Colorectal	pMMR	(＋)	(＋)	(＋)	(＋)
1065	62	F	Gastric	dMMR	(-)	(＋)	(＋)	(-)
1066	66	M	Gastric	pMMR	(＋)	(＋)	(＋)	(＋)
1067	55	F	Gastric	pMMR	(＋)	(＋)	(＋)	(＋)
1068	65	F	Colorectal	pMMR	(＋)	(＋)	(＋)	(＋)
1069	52	M	Esophagus	pMMR	(＋)	(＋)	(＋)	(＋)
1070	75	M	Other	pMMR	(＋)	(＋)	(＋)	(＋)
1071	78	M	Colorectal	pMMR	(＋)	(＋)	(＋)	(＋)
1072	78	M	Esophagus	pMMR	(＋)	(＋)	(＋)	(＋)
1073	77	M	Colorectal	pMMR	(＋)	(＋)	(＋)	(＋)
1074	68	F	Colorectal	pMMR	(＋)	(＋)	(＋)	(＋)
1075	68	F	Colorectal	pMMR	(＋)	(＋)	(＋)	(＋)
1076	71	M	Colorectal	pMMR	(＋)	(＋)	(＋)	(＋)
1077	53	M	Colorectal	pMMR	(＋)	(＋)	(＋)	(＋)
1078	45	F	Colorectal	pMMR	(＋)	(＋)	(＋)	(＋)
1079	74	M	Colorectal	pMMR	(＋)	(＋)	(＋)	(＋)
1080	80	F	Colorectal	pMMR	(＋)	(＋)	(＋)	(＋)
1081	83	F	Colorectal	pMMR	(＋)	(＋)	(＋)	(＋)
1082	68	M	Colorectal	pMMR	(＋)	(＋)	(＋)	(＋)
Abbrebation: MMR, Mismatch repair; pMMR, proficient MMR; dMMR, deficient MMR; p/d MMR, proficient and deficient MMR
