# Supplementary material for: Simple IHC reveals complex MMR alternations than PCR assays: Validation by LCM and next‐generation sequencing
Source: Cancer Med. 2022 May 21;11(23):4479–90. doi: 10.1002/cam4.4832 (PMC9741978; doi:10.1002/cam4.4832)
Supplement: Supplementary file 3 — Table S3 [file CAM4-11-4479-s002.xlsx]

## Sheet: Sheet1
Table S3. Medical history about occurrences of synchronous and/or metachronous Lynch syndorome related tumor* in 114 dMMR cases (Validation and Expanded cohort)
Case.	Study	Age	Gender	Cancer Type	MMR status	MLH1	MSH2	MSH6	PMS2	Medical history	Cancer type	Occurrences
8	Validation	65	F	colorectal	dMMR	(-)	(＋)	(＋)	(-)	Y	colorectal	synchronous
9	Validation	65	F	colorectal	dMMR	(-)	(＋)	(＋)	(-)	Y	colorectal	synchronous
10	Validation	56	F	colorectal	dMMR	(-)	(＋)	(＋)	(-)	N	-	-
11	Validation	51	F	colorectal	dMMR	(＋)	(＋)	(-)	(＋)	Y	colorectal & Endometrium	metachronous
13	Validation	58	M	colorectal	dMMR	(-)	(＋)	(＋)	(-)	N	-	-
15	Validation	79	F	colorectal	dMMR	(-)	(＋)	(＋)	(-)	N	-	-
23	Validation	71	F	Gastric	dMMR	(-)	(＋)	(＋)	(-)	N	-	-
33	Validation	81	M	Gastric	dMMR	(-)	(＋)	(＋)	(-)	Y	Gastric & colorectal	metachronous
36	Validation	85	M	Gastric	dMMR	(-)	(＋)	(＋)	(-)	Y	Gastric	metachronous
40	Validation	86	M	Gastric	dMMR	(-)	(＋)	(＋)	(-)	Y	Gastric	synchronous & metachronous
41	Validation	87	M	Gastric	dMMR	(-)	(＋)	(＋)	(-)	Y	Gastric	synchronous & metachronous
42	Validation	88	M	Gastric	dMMR	(-)	(＋)	(＋)	(-)	Y	Gastric	synchronous & metachronous
43	Validation	88	M	Gastric	dMMR	(-)	(＋)	(＋)	(-)	Y	Gastric	synchronous & metachronous
44	Validation	88	M	Gastric	dMMR	(-)	(＋)	(＋)	(-)	Y	Gastric	synchronous & metachronous
45	Validation	88	M	Gastric	dMMR	(-)	(＋)	(＋)	(-)	Y	Gastric	synchronous & metachronous
46	Validation	88	M	Gastric	dMMR	(-)	(＋)	(＋)	(-)	Y	Gastric	synchronous & metachronous
58	Validation	76	M	Gastric	dMMR	(-)	(＋)	(＋)	(-)	N	-	-
74	Validation	75	M	Gastric	dMMR	(-)	(＋)	(＋)	(-)	Y	Gastric & colorectal	metachronous
100	Validation	63	M	Lung	dMMR	(-)	(＋)	(＋)	(-)	N	-	-
109	Validation	53	F	colorectal	dMMR	(＋)	(-)	(-)	(＋)	Y	colorectal & Endometrium	metachronous
152	Validation	48	F	Endometrium	dMMR	(＋)	(＋)	(-)	(＋)	N	-	-
154	Validation	76	M	Gastric	dMMR	(-)	(＋)	(＋)	(-)	Y	Gastric & colorectal	metachronous
155	Validation	72	F	colorectal	dMMR	(-)	(＋)	(＋)	(-)	Y	colorectal & Endometrium	metachronous
159	Validation	74	M	Bladder	dMMR	(-)	(＋)	(＋)	(-)	N	-	-
170	Validation	66	F	Endometrium	dMMR	(-)	(＋)	(＋)	(-)	N	-	-
186	Validation	79	M	colorectal	dMMR	(-)	(＋)	(＋)	(-)	N	-	-
187	Validation	77	M	Gastric	dMMR	(＋)	(-)	(-)	(＋)	N	-	-
224	Validation	70	F	Gastric	dMMR	(-)	(＋)	(＋)	(-)	Y	Gastric	synchronous
226	Validation	71	F	colorectal	dMMR	(-)	(＋)	(＋)	(-)	Y	colorectal & Gastric	metachronous
235	Validation	51	F	Endometrium	dMMR	(-)	(＋)	(＋)	(-)	N	-	-
285	Validation	67	F	Bladder	dMMR	(＋)	(-)	(-)	(＋)	N	-	-
311	Validation	65	F	Endometrium	dMMR	(-)	(＋)	(＋)	(-)	N	-	-
18	Expanded	77	F	Colorectal	dMMR	(-)	(＋)	(＋)	(-)	N	-	-
25	Expanded	72	M	Colorectal	dMMR	(＋)	(＋)	(-)	(＋)	N	-	-
40	Expanded	80	F	Colorectal	dMMR	(-)	(＋)	(＋)	(-)	N	-	-
41	Expanded	76	F	Colorectal	dMMR	(-)	(＋)	(＋)	(-)	N	-	-
42	Expanded	89	M	Colorectal	dMMR	(-)	(＋)	(＋)	(-)	N	-	-
43	Expanded	63	F	Colorectal	dMMR	(-)	(＋)	(＋)	(-)	N	-	-
52	Expanded	82	F	Colorectal	dMMR	(-)	(＋)	(＋)	(-)	N	-	-
53	Expanded	85	F	Colorectal	dMMR	(＋)	(＋)	(＋)	(-)	N	-	-
88	Expanded	79	M	Gastric	dMMR	(-)	(＋)	(＋)	(-)	Y	Gastric	metachronous
96	Expanded	59	M	Gastric	dMMR	(-)	(＋)	(＋)	(-)	N	-	-
99	Expanded	82	F	Gastric	dMMR	(-)	(＋)	(＋)	(-)	Y	Gastric	synchronous & metachronous
101	Expanded	82	F	Gastric	dMMR	(-)	(＋)	(＋)	(-)	Y	Gastric	synchronous & metachronous
102	Expanded	82	F	Gastric	dMMR	(-)	(＋)	(＋)	(-)	Y	Gastric	synchronous & metachronous
104	Expanded	67	M	Gastric	dMMR	(-)	(＋)	(＋)	(-)	Y	Gastric & urothelial	metachronous
148	Expanded	76	M	Gastric	dMMR	(-)	(＋)	(＋)	(-)	Y	Gastric	metachronous
168	Expanded	88	M	Gastric	dMMR	(-)	(＋)	(＋)	(-)	Y	Gastric	synchronous & metachronous
172	Expanded	75	M	Gastric	dMMR	(-)	(＋)	(-)	(-)	Y	Gastric	synchronous
173	Expanded	75	M	Gastric	dMMR	(-)	(＋)	(＋)	(-)	Y	Gastric	synchronous
199	Expanded	73	F	Colorectal	dMMR	(＋)	(＋)	(＋)	(-)	Y	colorectal & Endometrium	metachronous
213	Expanded	65	M	Colorectal	dMMR	(＋)	(＋)	(＋)	(-)	Y	colorectal & Gastric	metachronous
215	Expanded	65	F	Colorectal	dMMR	(-)	(＋)	(＋)	(-)	Y	colorectal	synchronous
231	Expanded	84	F	Colorectal	dMMR	(-)	(＋)	(＋)	(-)	N	-	-
250	Expanded	46	M	Colorectal	dMMR	(-)	(＋)	(＋)	(-)	N	-	-
256	Expanded	62	F	Colorectal	dMMR	(-)	(＋)	(＋)	(-)	N	-	-
267	Expanded	75	F	Colorectal	dMMR	(-)	(＋)	(＋)	(-)	Y	colorectal	metachronous
275	Expanded	78	M	Colorectal	dMMR	(-)	(＋)	(＋)	(-)	N	-	-
316	Expanded	67	F	Endometrium	dMMR	(-)	(＋)	(＋)	(-)	N	-	-
321	Expanded	66	F	Endometrium	dMMR	(-)	(＋)	(＋)	(-)	N	-	-
324	Expanded	84	F	Gastric	dMMR	(-)	(＋)	(＋)	(-)	N	-	-
326	Expanded	92	F	Gastric	dMMR	(-)	(＋)	(＋)	(-)	N	-	-
333	Expanded	62	M	Gastric	dMMR	(-)	(＋)	(＋)	(-)	Y	Gastric	metachronous
354	Expanded	82	F	Gastric	dMMR	(-)	(＋)	(＋)	(-)	N	-	-
367	Expanded	79	F	Gastric	dMMR	(-)	(＋)	(＋)	(-)	N	-	-
369	Expanded	83	M	Gastric	dMMR	(-)	(＋)	(＋)	(-)	N	-	-
374	Expanded	83	M	Gastric	dMMR	(-)	(＋)	(＋)	(-)	N	-	-
391	Expanded	79	M	Gastric	dMMR	(-)	(＋)	(＋)	(-)	Y	Gastric & colorectal	metachronous
403	Expanded	64	F	Gastric	dMMR	(-)	(＋)	(＋)	(-)	N	-	-
408	Expanded	85	M	Gastric	dMMR	(-)	(＋)	(＋)	(-)	N	-	-
417	Expanded	74	M	Gastric	dMMR	(-)	(＋)	(＋)	(-)	N	-	-
451	Expanded	75	M	Gastric	dMMR	(-)	(＋)	(＋)	(-)	N	-	-
457	Expanded	79	M	Gastric	dMMR	(-)	(＋)	(＋)	(-)	Y	Gastric & colorectal	metachronous
464	Expanded	64	F	Gastric	dMMR	(-)	(＋)	(＋)	(-)	N	-	-
467	Expanded	84	F	Gastric	dMMR	(-)	(＋)	(＋)	(-)	N	-	-
468	Expanded	77	M	Gastric	dMMR	(-)	(＋)	(＋)	(-)	N	-	-
469	Expanded	82	F	Gastric	dMMR	(-)	(＋)	(＋)	(-)	N	-	-
472	Expanded	70	M	Gastric	dMMR	(-)	(＋)	(＋)	(-)	N	-	-
480	Expanded	54	M	Gastric	dMMR	(-)	(＋)	(＋)	(-)	N	-	-
486	Expanded	52	F	Endometrium	dMMR	(＋)	(＋)	(-)	(＋)	Y	colorectal & Endometrium	metachronous
496	Expanded	75	F	Colorectal	dMMR	(＋)	(＋)	(＋)	(-)	N	-	-
705	Expanded	60	F	Bile duct	dMMR	(＋)	(-)	(-)	(＋)	N	-	-
765	Expanded	75	M	Gastric	dMMR	(-)	(＋)	(＋)	(-)	Y	Gastric & urothelial	metachronous
767	Expanded	66	F	Gastric	dMMR	(-)	(＋)	(＋)	(-)	N	-	-
772	Expanded	51	F	Ovary	dMMR	(-)	(＋)	(＋)	(-)	N	-	-
774	Expanded	70	F	Gastric	dMMR	(-)	(＋)	(＋)	(-)	N	-	-
779	Expanded	75	F	Endometrium	dMMR	(-)	(＋)	(＋)	(-)	N	-	-
793	Expanded	55	F	Endometrium	dMMR	(-)	(＋)	(＋)	(-)	N	-	-
795	Expanded	43	F	Endometrium	dMMR	(＋)	(-)	(-)	(＋)	N	-	-
800	Expanded	65	F	Endometrium	dMMR	(-)	(＋)	(＋)	(-)	N	-	-
805	Expanded	64	F	Endometrium	dMMR	(-)	(＋)	(＋)	(-)	Y	Endometrium & Gastric	metachronous
806	Expanded	45	F	Endometrium	dMMR	(＋)	(-)	(-)	(＋)	N	-	-
809	Expanded	54	F	Endometrium	dMMR	(-)	(＋)	(＋)	(-)	N	-	-
812	Expanded	56	F	Endometrium	dMMR	(＋)	(＋)	(＋)	(-)	N	-	-
821	Expanded	54	F	Endometrium	dMMR	(-)	(＋)	(＋)	(-)	N	-	-
836	Expanded	59	F	Endometrium	dMMR	(-)	(＋)	(＋)	(-)	N	-	-
862	Expanded	61	F	Endometrium	dMMR	(-)	(＋)	(＋)	(-)	N	-	-
866	Expanded	73	F	Endometrium	dMMR	(-)	(＋)	(＋)	(-)	N	-	-
867	Expanded	54	F	Endometrium	dMMR	(＋)	(-)	(-)	(＋)	Y	Endometrium & colorectal	metachronous
868	Expanded	63	F	Endometrium	dMMR	(-)	(＋)	(＋)	(-)	N	-	-
869	Expanded	57	F	Endometrium	dMMR	(-)	(＋)	(＋)	(-)	N	-	-
891	Expanded	63	F	Colorectal	dMMR	(-)	(＋)	(＋)	(-)	N	-	-
914	Expanded	74	F	Colorectal	dMMR	(-)	(＋)	(＋)	(-)	N	-	-
934	Expanded	73	F	Endometrium	dMMR	(-)	(＋)	(＋)	(-)	N	-	-
954	Expanded	57	F	Endometrium	dMMR	(-)	(＋)	(＋)	(-)	N	-	-
959	Expanded	50	F	Endometrium	dMMR	(＋)	(＋)	(-)	(＋)	N	-	-
968	Expanded	69	F	Endometrium	dMMR	(-)	(＋)	(＋)	(-)	N	-	-
972	Expanded	83	F	Endometrium	dMMR	(-)	(＋)	(＋)	(-)	N	-	-
980	Expanded	59	F	Endometrium	dMMR	(-)	(＋)	(＋)	(-)	N	-	-
987	Expanded	57	F	Endometrium	dMMR	(＋)	(-)	(-)	(＋)	N	-	-
997	Expanded	68	M	Colorectal	dMMR	(-)	(＋)	(＋)	(-)	N	-	-
999	Expanded	74	M	Colorectal	dMMR	(-)	(＋)	(＋)	(-)	N	-	-
1004	Expanded	50	M	Colorectal	dMMR	(＋)	(-)	(-)	(＋)	N	-	-
1065	Expanded	62	F	Gastric	dMMR	(-)	(＋)	(＋)	(-)	N	-	-
Abbrebation: MMR, Mismatch repair; MSI, microsatellite instability; pMMR, proficient MMR; dMMR, deficient MMR; p/d MMR, proficient and deficient MMR
* Colorectal, endometrial, gastric, ovarian, pancreatic, urothelial, bile duct, brain and small intestine cancer.
